# Supplementary material for: Geometric morphometrics based diagnostic model for Skeletal Class III patients
Source: Commun Med (Lond). 2026 Apr 14;6:340. doi: 10.1038/s43856-026-01557-y (PMC13270103; doi:10.1038/s43856-026-01557-y)
Supplement: Supplementary file 4 — Supplementary Data 2 [file 43856_2026_1557_MOESM4_ESM.xlsx]

## Sheet: figure1_b
Landmark	X	Y
A Point	42.98 ± 3.83	3.68 ± 3.13
B Point	48.63 ± 2.36	-38.82 ± 3.29
Basion	-52.78 ± 4.10	13.24 ± 3.42
Condylion	-40.41 ± 2.64	35.01 ± 2.79
Distal Aspect of Condyle	-44.91 ± 2.09	29.54 ± 3.32
Gonion	-24.43 ± 4.68	-32.74 ± 4.64
Menton	43.64 ± 2.78	-64.15 ± 2.76
Nasion	44.02 ± 3.81	66.08 ± 4.62
PNS	-6.33 ± 3.07	8.93 ± 2.32
Pogonion	50.55 ± 2.33	-56.75 ± 3.23
Ramus Point	-33.22 ± 4.12	-18.09 ± 4.76
Sella	-27.74 ± 2.34	54.07 ± 2.43

## Sheet: figure1_c
Component	Percentage	Cumulative
1	25.5663	25.5663
2	18.2538	43.82
3	15.597	59.417
4	7.49645	66.9134
5	6.25145	73.1649
6	4.75997	77.9249
7	3.00846	80.9333
8	2.84748	83.7808
9	2.59716	86.378
10	2.35325	88.7312
11	2.17447	90.9057
12	1.8748	92.7805
13	1.69278	94.4733
14	1.43167	95.9049
15	1.13111	97.036
16	0.794974	97.831
17	0.640865	98.4719
18	0.511925	98.9838
19	0.448202	99.432
20	0.374658	99.8067
21	0.19333	100
22	5.99501e-09	100
23	4.63947e-29	100
24	3.82752e-29	100

## Sheet: figure1_c1
	PC1	PC2	PC3	PC4	PC5	PC6	PC7	PC8	PC9	PC10	PC11	PC12	PC13	PC14	PC15	PC16	PC17	PC18	PC19	PC20	PC21	PC22	PC23	PC24
X_Sella	0.0638172	0.0665279	-0.109797	0.0325688	0.14163	0.0015311	-0.124971	-0.160528	-0.054262	0.359605	0.256892	-0.543299	0.0702084	0.463857	0.0785657	-0.0855464	0.107418	0.00836358	0.0963998	-0.0154968	0.106545	0.272214	-0.0817255	-0.276865
X_Basion	-0.004687	-0.317025	-0.212653	-0.595082	-0.0173461	-0.119979	0.429431	0.16322	-0.167473	0.0439104	0.13711	0.0757762	-0.0558714	-0.078303	-0.166166	0.0807779	0.00992189	0.0117532	0.0805448	-0.0534871	0.281268	0.0666775	-0.0817255	-0.276865
X_PNS	0.188864	-0.157189	-0.0853656	0.101932	0.0689858	-0.0380774	-0.306095	-0.0724014	-0.170507	-0.618796	0.300922	-0.0718726	0.39934	-0.236432	0.031258	-0.0246785	-0.0267924	0.0080468	-0.00752627	-0.0284579	0.0716915	0.0449336	-0.0817255	-0.276865
X_A Point	0.359985	-0.126043	-0.0606164	0.221142	-0.113253	-0.159401	0.144759	0.136262	-0.184951	-0.22601	-0.283562	0.0698425	-0.412969	0.264455	0.39416	-0.00453976	0.037683	0.192869	0.0727557	-0.0633775	-0.161705	0.0185103	-0.0817255	-0.276865
X_B Point	-0.0148292	0.133657	0.170339	0.0565275	0.196355	0.0170132	0.120329	-0.217516	-0.173062	-0.182566	-0.00160768	-0.151691	-0.342737	0.0101253	-0.520973	0.0508746	-0.0248996	-0.252591	0.0749378	0.338138	-0.255564	-0.1954	-0.0817255	-0.276865
X_Pogonion	0.0654164	0.122781	0.222366	-0.238526	-0.0257577	0.130778	-0.0400952	-0.047866	0.0266545	0.0813402	0.0490562	-0.0437697	0.0100522	-0.00283914	-0.0602771	-0.129358	-0.0621963	0.100409	-0.379938	-0.636786	-0.30291	-0.285704	-0.0817255	-0.276865
X_Menton	0.0644326	0.108514	0.247006	-0.330648	-0.0430853	0.122856	-0.158797	0.0911539	0.119905	0.144831	0.0411493	0.158438	0.246223	0.0385255	0.347214	0.189626	0.137483	0.0519969	0.267641	0.411832	-0.178843	-0.322988	-0.0817255	-0.276865
X_Gonion	-0.427961	0.149826	-0.0979827	0.260257	-0.518232	-0.255031	0.0725365	-0.0836595	0.0015713	0.0293317	0.0339089	-0.0618124	0.0553792	-0.0802708	-0.101517	0.0794687	0.240993	0.341483	-0.166274	0.103746	0.125051	-0.164824	-0.0817255	-0.276865
X_Ramus Point	-0.423195	0.00380067	0.098188	0.124622	0.138342	-0.382609	-0.0914282	0.211077	0.130264	0.014902	-0.0684853	0.11341	0.0134432	0.0511023	0.149042	-0.26271	-0.309752	-0.404244	0.237639	-0.171078	0.108566	-0.0910779	-0.0817255	-0.276865
X_Distal Aspect of Condyle	-0.095599	-0.108736	-0.0267309	0.0238737	-0.0187552	0.3465	-0.133131	-0.0362289	0.158145	0.0122407	-0.0948376	0.0537354	-0.180397	0.0296828	0.162411	0.288284	-0.361021	-0.152834	-0.52929	0.218181	0.267322	0.148699	-0.0817255	-0.276865
X_Condylion	-0.119194	-0.0307893	-0.0711431	0.0690063	0.0845296	0.525402	-0.0873175	-0.0499712	0.246706	-0.0483306	-0.285164	0.146403	-0.0913639	-0.147164	-0.159054	-0.276749	0.292348	0.161968	0.341575	-0.138124	0.148339	0.176273	-0.0817255	-0.276865
X_Nasion	0.34295	0.154675	-0.0736112	0.274326	0.106587	-0.188983	0.174779	0.0664577	0.067009	0.389541	-0.0853822	0.254839	0.288693	-0.312738	-0.154666	0.0945497	-0.0411856	-0.0672214	-0.0884652	0.0349099	-0.209761	0.332686	-0.0817255	-0.276865
Y_Sella	-0.0283854	0.00286405	-0.166436	-0.0331955	-0.00579532	-0.0900301	-0.103918	0.134362	0.429904	-0.0277328	0.522539	-0.0246618	-0.451536	-0.257431	0.114293	0.00680323	0.117461	-0.00713286	0.0102093	0.0162791	-0.271728	0.139637	-0.276865	0.0817255
Y_Basion	0.0175314	0.198444	-0.118343	-0.453499	-0.0909858	-0.347194	-0.258163	-0.377734	0.0990545	-0.133739	-0.445388	-0.0429396	0.0036359	-0.0258236	0.00513225	-0.0853176	-0.0178748	-0.00745709	-0.0560384	0.0660516	-0.0691703	0.265705	-0.276865	0.0817255
Y_PNS	-0.029209	-0.0782708	-0.101892	0.0363296	-0.0500911	0.00482356	-0.326221	-0.0101065	-0.190446	0.0827471	0.216841	0.593414	-0.00516975	0.463279	-0.31626	-0.00374582	-0.09272	0.139647	0.0153477	-0.00403809	-0.0509722	0.0318809	-0.276865	0.0817255
Y_A Point	-0.138803	-0.193475	-0.178229	0.0816997	0.179208	0.0694904	-0.166706	-0.230337	-0.525319	0.352396	-0.0602807	-0.017511	-0.132772	-0.408433	0.255548	-0.0292537	0.0216251	-0.00847076	0.0254299	-0.016998	-0.0274324	-0.216379	-0.276865	0.0817255
Y_B Point	0.080833	0.266766	-0.167529	0.0952454	0.204342	0.0627368	0.487357	-0.447651	0.195996	-0.125904	0.162141	0.203287	0.108113	0.126688	0.222965	-0.0985503	-0.0705334	-0.00230369	-0.0037629	-0.0172838	0.209663	-0.244814	-0.276865	0.0817255
Y_Pogonion	0.293613	0.187641	-0.0576854	0.00704504	-0.0353145	0.023436	-0.0930715	0.371354	0.0476266	0.0794468	-0.0675349	-0.24405	-0.0335416	-0.114314	-0.187497	-0.300939	-0.403827	0.313688	0.0358037	0.18796	0.260854	-0.254486	-0.276865	0.0817255
Y_Menton	0.249463	0.159232	-0.0481127	0.0703294	-0.0810783	-0.0286528	-0.160405	0.196815	0.0194976	-0.00230203	-0.114128	-0.0361297	-0.038244	0.0411008	-0.103711	0.342102	0.427148	-0.447006	-0.0129856	-0.231138	0.346644	-0.219717	-0.276865	0.0817255
Y_Gonion	-0.0973237	-0.177668	0.579334	0.0567974	0.460256	-0.226743	0.0404457	0.0449561	0.0633721	-0.0342066	-0.0427297	-0.0141177	-0.0123399	-0.00587311	-0.0178849	0.151539	0.185751	0.361029	-0.139241	0.00413266	0.199513	0.123011	-0.276865	0.0817255
Y_Ramus Point	0.167467	-0.26865	0.495327	0.0745871	-0.554012	0.0968044	0.131585	-0.232244	-0.0124806	0.085625	0.111897	-0.0370108	0.0153055	-0.0734382	0.00753754	-0.16863	-0.118548	-0.219997	0.165456	-0.0114097	0.0675687	0.167218	-0.276865	0.0817255
Y_Distal Aspect of Condyle	-0.249533	0.290695	-0.00456126	0.0141941	-0.0502357	0.210241	0.138268	0.137698	-0.166025	-0.140949	-0.0360174	-0.152979	0.093739	-0.00610063	0.0286589	0.500347	-0.310224	0.117915	0.32652	-0.237601	-0.168545	0.226113	-0.276865	0.0817255
Y_Condylion	-0.194123	0.175384	0.0189902	-0.0558945	-0.00112024	0.195843	0.20316	0.372284	-0.274653	-0.135322	-0.0129426	-0.0014659	0.160314	0.0893582	0.119868	-0.391289	0.269747	-0.19896	-0.328769	0.206685	-0.163971	0.203453	-0.276865	0.0817255
Y_Nasion	-0.0715316	-0.56296	-0.250863	0.106361	0.0248263	0.0292446	0.107668	0.0406039	0.313471	-5.97573e-05	-0.234397	-0.225835	0.292495	0.170987	-0.128651	0.0769344	-0.00800558	-0.0409522	-0.0379697	0.0373595	-0.332423	-0.221622	-0.276865	0.0817255

## Sheet: figure2_a
UMAP1	UMAP2	cluster
-3.30742042300882	-1.63314817932102	3
-1.25489972619686	1.67995905195147	5
1.77545202238701	1.53945188188523	3
1.40266181077102	1.62144548187409	3
0.592589013573098	1.57563019529175	5
-0.497480548122941	1.93124825516016	5
1.20102181490476	-0.571629395320525	1
-2.07702346608546	1.49202779711998	5
-3.27388559284914	-1.46476549421617	3
1.33625231575928	1.14985937116219	5
-0.0191503937864226	2.95940655623526	6
3.04252831563296	1.01180579561683	3
0.210350643168142	-1.34264137478161	1
-1.50400436917025	-2.86860613649828	4
0.691009527708661	2.41782170750097	6
3.05560992177741	1.16124800215221	3
2.19237312561956	1.6985268555171	3
2.98967707048117	1.06095350018036	3
-0.373008228273654	1.84756190230926	5
0.693183644534152	3.76653795382018	6
0.685043377455756	0.598478324547826	5
-3.16581191941406	-1.66849093800521	3
-0.392663457616781	3.13544962293984	6
-2.73581057788844	-0.706275287948251	4
0.518240714289741	1.85852236394993	5
0.679154658845683	1.03330311085429	5
-3.22045387206868	-1.76035102589468	3
2.50109307884797	0.853948126607613	3
2.96593256137351	1.36124866885709	3
-0.354217955995469	1.681701216668	5
0.576181144289051	3.8616088792646	6
0.435635146739985	3.93898124094996	6
1.13339708474186	-0.112494325290301	3
0.741740639082145	1.15964968407976	2
0.463852196040887	1.24864836033235	5
0.314523774726683	2.16549075745022	5
-0.163989599646221	-1.49834494037621	2
-2.96702569655533	-1.20886375207416	4
-2.16188345695861	-0.511589800028279	5
-2.59303215341232	0.0171747423845838	3
-1.29718380072445	-2.20349965372354	4
2.41409771514713	2.09019732033742	3
-1.43842712256966	1.66806895793137	5
0.575292927722387	2.03347400975472	5
-2.16140700399956	1.28507227209142	5
1.23559071103439	-0.0817077910410287	1
0.489081701521295	0.316042590293939	2
1.00729555153027	-0.688733211966831	2
1.34341716198649	2.07426092688336	6
0.192035481091913	2.65169016333502	5
-2.32023416400353	1.14784233040666	5
-2.20374821824262	-0.397208972637698	2
2.45817834745858	1.42844468360721	3
3.05443677371209	1.45099293503981	3
1.08322858123564	-0.934446670922897	1
2.0553791646276	2.21167480841806	3
0.193322028226564	-0.0536050763860072	2
-2.89777355988373	-1.87030304272882	4
2.17780493092297	1.84498334002526	3
1.28109638800433	0.833852705343819	4
0.675920622772201	0.697916907518644	2
-2.30433106051289	-0.442567999095012	2
-1.8412671295909	-1.09115379324123	4
0.954982043165407	-0.0409145153911745	5
2.91771569437735	1.37075289492062	3
-3.02891291700006	-1.87899165787053	4
1.34125118228329	1.59550168368098	3
2.78041278813122	1.02590691649192	3
2.40103318302395	2.52887931069618	3
1.92186021234081	-2.63061876368596	1
-1.1871333464902	1.90603058932333	5
0.615570082552847	1.6920314169385	5
0.357985837432329	1.89255299574537	6
2.10199016316683	2.98102537152485	3
2.39039795673055	0.97186433871864	3
0.612647470466045	2.27768060440486	6
2.0202769066616	3.08212146587539	3
-2.550323083986	0.0562068233334605	5
-0.144151919994962	3.11856006848396	6
2.08825775356926	3.0296751783317	3
1.01145977211338	1.25719084054896	5
1.71020373345879	-0.485638511220144	1
1.2440112379429	0.149841601583567	5
0.681374502283795	2.19126253536325	3
2.16776860013558	2.95747150608483	3
-3.30689320410857	-1.7061897258885	3
0.112170334635096	3.9690067204657	6
0.628611347451217	2.16504466639601	6
1.251252973676	0.277840090887521	1
0.734205516628397	2.73815215490088	6
1.4979696337507	0.382777471810882	1
1.48448543635452	0.505908608015103	1
-2.40536238733091	-0.253520935514897	2
-0.190815263234986	-1.90934909673754	1
1.92930699763216	2.25654267946856	3
3.05499751967124	1.21040041000138	3
1.18334956163937	0.45730245417673	1
2.26685558114472	0.897537397190977	3
1.37457582971592	1.86040680841312	3
2.45645487014298	1.8353321528976	3
-2.29122846641319	0.234188927327161	5
-0.0628637810791132	2.47018498338019	6
2.88282733831396	0.901623896218317	3
0.356717960660909	1.84040465224888	5
0.374915024779965	1.93105134297974	5
0.864345517424613	1.46294630398736	5
-0.155055704162316	1.54799818715961	5
1.01694778849486	-0.214951734922785	1
0.423828852572328	3.18627560121371	6
1.21198125607035	1.0518136924896	5
1.35031414034454	1.4872197516363	5
2.37439904741522	2.15594825076386	3
-3.30231340972852	-1.55867329001822	4
-2.31964841204941	1.12858681421063	5
-0.123400199760754	3.27903961659554	6
-0.616653233176746	1.52829195103362	5
1.79187879625852	1.39185710700449	1
-0.345944322127869	2.9619498768473	6
-1.41803903235361	1.16027072174871	5
0.218724205499605	2.14484735913073	5
-1.69748772952702	0.559198317713101	5
2.16840290461449	1.13817970450194	3
-0.350777290312234	3.30626756495945	6
2.26482406276817	1.70103733383377	3
2.01814829548201	1.9311897889146	3
0.756904661722817	1.07932811053806	2
-0.0785118682979482	1.87487493580063	5
1.07481441484349	1.38205331989624	3
-1.5150212158746	1.58616187982498	5
-2.68977866233278	-0.0829677928046796	3
1.61777889690307	-1.92640670899777	1
0.220763469387043	1.46280839024683	5
1.70940299863118	-0.946396021573523	1
1.53584436833647	1.35053527805094	3
1.03517819073115	-0.105592365225857	1
0.649623793666757	-0.0628169594593271	2
0.913143485635074	-3.36765674168835	1
1.27353102290955	1.81901899038453	3
2.28525195922904	2.4297739685075	3
-2.76103442623577	0.770964398431274	3
0.473443109261974	3.10986546156144	6
1.20612512223485	1.74497988868815	5
0.281597069762301	2.98593415863324	6
1.61753726860325	1.76557401356714	3
-0.115940232660086	2.89524342377978	5
0.870810760339908	3.22865386981117	6
0.964228287439389	3.17587208843077	6
-0.206626398472395	2.8769182605974	6
1.89587869543326	1.76026595357682	3
0.995329145647913	1.99046260629371	5
-0.332769480728762	3.32781923413557	6
0.214589691838843	3.4419662723832	6
-2.96341169418797	-1.14326533269175	4
3.07446381856135	1.69626092230678	3
-0.468358767347008	3.3354383574855	6
-0.302654555491257	3.28005579954477	6
2.0875274991765	0.498368095671961	1
2.10851638192182	1.2717170727599	3
1.20801561170825	2.90899172383154	6
1.16659398324721	2.92627762236229	6
3.02314587644471	1.52215942314299	3
2.20099813948894	2.20024805750855	3
0.160310664817966	3.05947421943757	6
1.78427197470436	2.63098693952402	3
0.249579291978497	3.19765191748408	6
0.339215916397597	3.39918239633423	6
2.55028118543727	0.455107589781415	1
0.142078477272097	3.07706523038619	6
2.21028672415446	1.52256875912017	3
2.13171024641422	1.635528955765	3
1.80289328539893	2.10426107556917	3
0.607534649763443	2.89830902063931	6
0.669109038307637	2.7832751852864	6
1.68828864132388	2.62195732569338	3
1.59715888632965	2.68595048759197	3
2.23716295227228	1.45562839765779	3
0.955095384978077	3.21518971281311	3
1.19240373903847	2.88296072445865	6
2.18266674306877	1.85413546263778	3
1.62989688569848	2.14022870554079	5
0.310689754881708	3.46429042206391	6
2.09624123261015	3.07808880300556	3
-3.32504467254993	-1.44274532487004	3
1.23378789891908	1.76617921500325	3
-1.86252136363656	1.68891354646274	5
0.599206742853214	-0.492232297461418	2
0.553315736325637	-0.265592107869399	2
-1.71332166983333	1.65356535625246	5
0.457909829337134	1.86805135855807	5
0.458695637869974	2.17319150631803	6
-1.5639030817837	1.54371585091659	5
2.48302632102743	0.480010194750483	1
0.369504272543846	1.73728895524672	5
-0.00973014477824891	2.98456183461413	6
-0.414843719924272	2.92581064253835	5
-0.613093108083036	1.7997251243271	5
1.8442502092219	1.94572265652974	3
1.12418734608472	0.391012807172245	5
-2.03473306972052	1.54784855043398	5
-0.395657052055269	3.20713398817749	6
2.77734271752598	1.51267160845668	3
-0.189393610838147	3.42308350398571	6
2.97096268062766	1.4441144488328	3
1.61339005175775	1.33679448027839	3
1.48404217732741	0.72402215076481	2
-0.338003022453503	3.08872389153034	6
2.79242768950974	1.61367191614679	3
1.70023018399193	0.928712067593106	3
2.52537510545568	2.12837269502952	3
-0.248857955375292	1.88253889069485	5
1.9633113597334	1.37977956301752	3
-0.520841203405707	2.78520618764542	5
0.157256386388512	3.24739556844387	6
2.56994856217381	0.401398980363212	1
2.58351739812484	0.361874164444046	1
0.464172677052758	2.90083566766614	6
1.69259504246377	2.22759924150826	3
2.6013018145418	0.332467744701548	1
3.03838765673866	1.67789154911637	3
2.41486246495028	2.52473390654265	3
-0.471320174303392	3.19280688598603	6
0.713695336589891	3.68155119715546	6
0.0860321548314946	4.01006577150301	6
2.37979128922471	2.51181012689879	3
0.0674189952904977	4.04524568849783	6
2.71546312115977	1.79252826304907	3
2.34293710512835	2.46632961133189	3
1.62200933644355	2.77282700804641	3
0.0696217345206065	3.96779142338302	6
0.0282830003652553	3.97735658844859	6
0.666895057285139	3.81108736264374	6
3.01725562213926	1.72767280856345	3
2.46856849193837	2.0499206425104	3
2.44668108106192	2.52153140830234	3
0.666509250032672	2.11680357310056	5
2.02716959241585	1.58926046401283	3
1.64430927010996	2.77311887188315	3
2.64828587933745	1.97044042783511	3
0.68243069122295	3.791066450113	6
0.132435373166861	1.58494863728137	5
0.392896136549876	3.10535471969976	6
0.0540495639068199	3.01745678806214	6
1.38262331195482	2.20024483889934	6
1.79952054596577	1.89009135591424	3
-0.585795661378651	2.76997674566974	5
3.08174121348432	1.76933013215987	3
2.1828905845969	2.56027567979177	3
1.62732270797139	1.44467221690046	3
2.4320848644574	1.44246077012144	3
0.57268814046048	1.67743602936711	3
2.24724888668613	2.53552282738871	3
-0.32789303256729	3.17264168269391	6
1.49919818641194	0.978969482410771	3
-0.532094156162628	2.26659066690865	5
3.08982681079935	1.59647567817049	3
2.22691622884829	2.84563046451362	3
3.07386384826588	1.80543108328315	3
2.24403334194632	2.8290373546882	3
1.59330804823285	1.25115215743541	1
2.99612683006858	1.83307421438322	3
3.03035834200831	1.4627196200177	3
-0.452514783892261	2.88305744935221	6
3.17601856389354	1.64296838007271	3
-0.327222279444023	3.20980365739813	6
2.32744263750426	2.41078848687595	3
-0.870587242069476	-2.42155454136251	4
0.824151414521168	-2.85237810078666	1
0.194856498751968	-1.70975543085711	1
-0.409709714166958	-1.01713288550106	2
0.568878534240711	-1.16347318354757	1
-0.0974861666397093	-2.94253241193818	4
1.06257124358302	-2.36416749704033	1
0.47238978286973	-2.84028387867581	1
-1.1907006823027	-1.25523328108613	4
0.107029729096388	-1.74367675745475	1
-0.311546243865757	0.384652476174549	2
-0.976517755180544	-0.473512129283949	2
-0.271796329803729	-3.38664092351646	4
-0.678955451433697	-1.90581984408843	4
-1.83623871932757	0.00394661457303491	2
1.39111378144439	-2.74748314482781	1
-0.563782844071334	-0.217030058763627	2
-0.0671650468491399	-0.690759569995416	2
0.667454638121991	-3.22440284861975	1
0.152170111021832	-1.22692751570628	4
0.0968931344193337	-2.79557945110381	1
0.0825780417766041	-1.93289780201075	1
-0.210646616739732	-0.441054545746223	2
-0.406827893236533	1.05773222868114	5
0.615977136996645	-2.50311483613363	1
-0.380071810619576	0.323838161172063	2
0.714848733959706	-0.641603667799439	1
0.0403189919216529	-1.97373897454578	1
-0.545674718263903	-2.1050633878564	1
1.78169930123893	-2.02433783963827	1
-0.980343774812133	-2.01275332390382	4
1.19202737086476	-2.29221174194275	1
-0.708372571672886	-3.02598723933308	4
-0.332615872198687	-2.09713779916831	1
1.89849105625874	-1.46352177567573	1
-0.373668088024444	0.145748322388021	2
-0.485316709746973	-0.475289407279692	2
1.04472385369986	-1.96261394294815	1
-1.47521021074896	1.10674708985257	3
-1.26142448706029	-0.524373540712483	4
0.143037615402657	-2.21647446731644	1
0.997053788451674	-2.26297981842592	1
-1.54146095553636	1.50120367954536	5
-0.692532502548339	-2.29328617312242	1
0.647624547704258	-2.00496211345162	1
-0.192784651003266	-3.35231188313779	1
-1.78241358393408	-0.0651494844739972	2
-0.017279131967026	0.214333336077459	2
0.0948918664538818	-2.76972776071578	1
0.879405259543251	-3.23461999290251	1
0.268993411370356	-2.0317183170475	1
-1.46471988773223	0.861520641340318	4
-1.54818522523977	-0.751587579803915	2
-2.71658601452358	0.521386063023547	4
-0.338319407649093	-0.510037206606385	2
0.0608349607916899	-2.6233944040835	1
-0.0278722631570546	0.0200354964983142	2
0.719867446674165	-2.9515023996483	1
-1.56459965550861	1.12848571907422	5
-0.588824728549888	-1.98886028651134	4
-1.51854045909724	-0.665581967982171	4
0.562695334408543	-1.76396932924876	1
-1.56562276224418	0.462066323875316	4
-0.217134661955006	0.859504442115443	2
0.660416466987053	-1.72836517817108	1
-1.90401899991456	-0.108475233513784	2
-0.453022882072405	-3.13433042906043	4
-1.31052900715636	-0.850487340437619	2
0.313881275884239	-3.07522042713782	1
1.19144224538266	-2.9840537207185	1
-1.2505533394103	-1.72167819699136	1
-0.391721388028797	-0.541360671103877	2
-0.241851569425712	0.0472146617416269	2
1.87454278458474	-1.52020182022143	1
-0.678270142456514	-0.774765884130829	2
-0.245650193740528	-2.32494364939488	1
0.346143391224584	-3.14189821731109	1
-0.174084113440243	-0.786553890071876	1
-0.337146118462496	-3.40945462584977	4
-0.127200445112173	-0.749635652679624	2
-1.19310762853678	0.424304650228529	2
0.952942241706328	-2.97802690885175	1
-0.395310675197248	-0.444436331931119	2
1.08333352395679	-1.2751508610989	1
1.19589932693553	-1.52052717679985	1
0.569687401521633	-2.73845923499769	1
1.13628076241978	-2.340834524402	1
-0.952606659668128	0.584240917399184	5
-0.168179143258307	-0.101449220244015	2
1.66003476903921	-0.911568376322283	5
1.5917183264333	-2.9243926073118	1
-0.287134445927751	-0.0157023353997672	2
-0.492784067501201	1.11921455962833	5
-1.59983986303996	-0.754169281929059	4
-0.816848374012726	0.826245141050682	3
-0.309330073151681	1.24155493140737	5
1.62239507974745	-1.27662895360352	1
0.102081190762784	1.13072385479484	5
-1.82182072435214	1.54302071229773	5
-0.235394950404787	-1.60566244798612	4
1.22967967725387	-1.58415289913447	1
1.2842908554904	-1.57265650868262	1
-1.25951990269014	-1.16395684029348	2
1.14734286012765	-1.09694955473651	1
-1.1462520306197	-2.92393628524895	4
1.54671017009792	-2.41593970136636	1
-0.833544191105344	2.06126449878636	5
1.78663984908661	-1.11880974777991	1
0.12031155620321	-0.0843940538694282	2
0.958579272557515	-1.88827003993471	1
-0.458178586748125	0.0230509398377713	2
1.09205469680373	-1.01974614345673	1
1.24419010948694	-2.42352028722272	1
0.527309791726417	-3.0913539935396	1
-1.55813265391815	1.50563199974701	5
1.82918907340092	-2.63977555730281	1
-0.707802064264262	0.83364066333607	5
-0.368245424256431	0.208999369284874	2
1.31897039363797	-3.20060283369644	1
0.544271194451509	-2.97372740859824	1
-0.842560744795533	-2.88318834306235	4
0.248062230548471	-2.78512192716338	1
-0.171086950668052	-1.05576171532427	2
-0.281411896614919	-0.225066333629162	2
-0.46724235298273	0.42669579405264	2
-0.460245727152822	-0.441042441955586	2
0.0692446578267988	0.23311488795374	2
1.24718208126481	-3.13337311698329	1
0.93451840756752	-1.28517039644797	1
1.90453606568303	-1.5429921852491	1
-2.24710570107771	-0.997560846284292	4
1.9197457956921	-1.44436154317058	1
0.21837981848881	-1.96653269214904	1
0.618926410316814	-2.23447399898539	1
0.545336456675505	-0.872007382038821	2
0.0423879740656038	-1.90895942794486	1
-1.82631745194961	-0.0245779508472938	2
-0.101229197290601	-1.82733704621769	1
1.0484777087814	-1.70349900385222	1
0.892712519015686	0.0147517540566309	3
-0.507235643988411	-0.287567060326137	2
-0.686290749384445	2.3223802594243	5
-0.749068726900436	1.47637875021252	5
-0.254084632364283	-0.490623818177326	2
-0.0488027892707589	-2.71532709560876	1
-1.76783625255557	1.11349464146398	5
0.0641943676075704	-0.478730268232946	2
-0.11337740085235	-0.490888380121353	2
1.65424634470948	-2.59576070275093	1
1.92408029994682	-1.49315864671581	1
-1.32286935417377	1.13602603324502	5
-0.137079365202551	0.915991647350627	5
-0.205895334854513	-0.572817728814055	2
-0.291311737130706	-2.24833837159551	4
1.1211647966358	-2.59171157313152	1
-0.384334391460986	-1.1272685948178	2
-0.913176845111942	-1.3452821346399	4
1.65604969132104	-1.63707715949171	1
0.810565274750824	-2.17094484494495	1
-0.279028535136369	-0.397176930429769	2
-0.588595522320664	0.324056128796167	2
0.703769680742681	-2.277582099498	1
-1.04312811407101	-1.11574719161225	2
0.377502625063297	-3.27272918318293	1
2.02128431524185	-1.36998832189804	1
1.47617813634874	-1.97198820491897	1
1.72382578880304	-2.62030078816851	1
0.79477420055608	-3.15183600237796	1
-1.06199254440341	0.120767918676038	4
-0.169287130734796	-1.30033483250142	2
1.65854469755226	-2.34171778010738	1
-0.224045585107987	-1.78387552166415	1
-0.300832543542101	-2.47723328668343	1
-1.89484523872878	-0.0356349824522565	4
-0.520219451424604	-3.09756454548809	4
-0.317673356527155	-1.36590321970325	2
-0.256657314525374	-2.48196748638766	1
-2.77458437704133	0.408915532046348	4
1.12778655030378	-1.14730066210437	1
-0.658018467576377	0.584787782667911	2
1.35071793907053	-1.53514728804996	1
-1.67448397390876	1.18369857817251	4
0.179715367226213	-3.20568147021889	1
0.0954210472849466	-2.89098194643742	1
-0.789985535572332	-2.95699497805566	4
0.291845326921213	-2.31129667717742	1
1.80600686112017	-2.71523773942341	1
-0.161618672654996	-2.88858368795921	1
0.574173344018276	-1.209512321811	2
-0.774466601301918	-1.47145641554654	4
-0.516287392859082	-0.597104439784254	2
-1.25340537681515	-1.65382210239402	4
-0.438524547903443	0.100484978270366	2
-0.251636434116179	-1.787566617729	2
-0.234917008579016	-1.13028656628462	2
1.56833219493099	-2.41378077603314	1
0.872186249503995	-0.596723834522091	1
-0.926965558781742	-0.677853415936294	2
-1.22105358145401	0.681942083665277	5
1.72758883763295	-1.0505815006231	5
-0.853784593257874	0.117454942576977	2
1.08287762208623	-1.5142912592122	1
1.99323462970186	-1.40324586441796	1
1.05571780389968	-1.4964576169779	1
-2.15548759554031	-0.610077131801232	4
-0.18705638924439	-0.883400370932337	2
0.92195412055965	-2.19740703113146	1
-0.917251698098431	-1.85020413946644	4
0.638928076860938	-1.90411171946739	1
1.14755423680662	-3.10778079687126	1
-1.27233424171759	-0.0530069682841222	2
-0.584723051084811	-0.145535025117799	2
1.99178766993973	-1.57704021530112	1
-0.810238521333256	-2.80041353155428	4
1.90606595686654	-1.2364115746977	1
-0.316244074705932	-1.69496112602456	4
-2.62448382577246	0.679583633828465	3
-0.218160959974972	-3.35598049689347	1
-0.874713312894027	0.371774061823428	2
-0.66774243440821	-0.911416846647918	1
-0.996893534967028	1.8236389740967	5
-0.36093002831392	-0.0915123250122264	2
-0.31493168046964	-3.43972844393366	4
-1.34976559704277	0.440177430290668	5
1.63955383977133	-2.18079814125373	1
1.5234743406095	-2.24846377096117	1
1.65106479324404	-2.86213361873778	1
-1.32061305212377	0.614493846850994	5
1.12868018998548	-2.07381349703101	1
-0.478065623612124	0.317954350176713	2
1.9047406879702	-1.37607039232792	1
0.0339374438660889	-0.63727567787409	2
0.649541172029887	-2.233664177791	1
-2.21934754825079	-0.722207151652275	4
-0.227280012227672	-1.15021731163659	2
-0.259040978538661	1.02486091606917	5
0.330732893204703	-0.553450517925998	2
-0.588238575480617	-0.562876841884272	2
-1.18562829889134	-1.39270717422171	4
1.56024653916295	-2.9641980532586	1
0.907103309046406	-3.20541605030001	1
1.67828879206547	-1.84258303785308	1
0.683650059278586	-1.52366705522583	1
-0.59901885706383	-2.70186570097469	4
0.784187055750252	-1.49807323451378	1
-2.36165243738168	-1.16655997546456	4
-0.295533149567679	-2.36748576934885	4
0.443381387235539	-2.39776065159411	1
1.68590819907473	-1.38525655033534	1
-0.065317068257621	-1.55985983496118	2
-1.50089820395941	-0.69029222180416	2
-1.19231255315297	-0.129825104678981	2
-0.335286684021073	-2.46673409660007	1
0.32670156825381	-0.895971590883585	2
0.557109260270462	-2.92739788214066	1
-1.04380567930527	-1.23848322328413	2
1.19649482885541	-1.50856976591129	1
-0.207870569451576	-0.710117190475088	2
-0.0398809009378166	-0.31969531238128	2
2.30457383869092	0.755136524709619	1
-2.32875225479972	-0.834695720401663	4
-1.94985905668747	1.64722204634241	5
-2.46459804541368	-1.47174231380188	4
-1.4739255711574	-0.166374736589929	4
-0.562173541809057	0.401444054554417	2
-1.22500186013837	-0.42777127666812	2
1.7012730347434	-1.12819748909587	1
-1.95226240294671	-0.88425763747008	4
-2.02860681508644	0.684972154652717	5
-2.4647527293265	-1.31265087042936	4
-1.61976945864456	-0.723929909240979	4
-1.46654058425225	0.575805831518435	5
-2.38786755834654	-1.24000027092417	4
-1.43633893684434	1.0890289681043	5
1.16479928109524	-2.27188137447469	1
1.02516503383088	-3.15301082294261	1
-1.68401336834554	-1.2621089961099	4
-2.07472017782871	-0.878190690066709	4
-1.46175056465904	-0.415992268592232	2
0.301779884159865	-0.80161683270985	2
-1.46292205204528	-1.06014120771161	2
-0.580403607148143	-2.44807498359446	4
-1.75500208010503	-0.563898902577102	4
0.103511975836033	-0.155046237877256	2
0.276088002527882	-0.162584630111112	2
-2.95343910485151	-1.85886094129218	4
-0.83870266850649	2.13590347601586	5
-1.58151551872886	-0.418255336709689	4
-1.94404481841961	0.410912115296666	2
-2.00007434699582	-1.69662811991995	4
-0.780425521751527	-1.09303150592962	2
1.75359164229805	2.53127340712814	3
-2.1950105517559	1.38377424983736	5
-1.74852435970738	-1.1900879901855	4
-1.21273890852354	-0.220832374065298	2
-1.58193871276348	-0.942440217894949	4
-2.02605307089176	-0.354674392157339	4
-1.57731051540881	-1.4084328158936	4
0.0869979256096074	1.00935190470202	5
-1.81134558297981	-0.731515592393574	2
-2.36109464892086	-0.612778496314545	4
-1.96001996358246	1.4790202787684	5
-0.989601876848389	-2.36706450700513	4
-2.4510861656751	0.884767035483574	3
-1.22682207780972	-3.01233374943556	4
-3.09935029413411	-1.07998928612637	4
-3.01935762204682	-0.96522936650538	4
-2.30030453890068	0.9661854616576	5
-2.80625084979613	-0.937207416520343	4
-2.47859598200449	-1.13614567595931	4
-2.50779634560813	-0.896273750880293	4
-1.96778955392963	1.26193303814988	5
0.0374592690616625	0.0267901146952032	2
-2.54110330617267	-1.25284691659325	4
-0.308352910712743	0.227118166780208	2
-2.13488807868791	0.701365244991385	5
-2.39483626825709	-1.1314580669473	4
-2.32208171573563	-1.1291705712287	4
-1.8438366790462	1.5892467454518	5
-1.03041583713182	-2.21192712658735	4
-2.00921122590386	1.53278021435061	5
-1.36527480989366	-0.194349270046179	4
-1.80252120452161	-1.70658512924736	4
-1.63230935877306	-0.402562306355464	4
-1.48880602367588	-2.71481982731136	4
-1.48714641926497	-1.1361299761828	2
-2.03259044665949	-1.52601730418953	4
-3.17165235864452	-1.24256001474888	4
0.959335679934232	-0.83555494857273	2
-2.12374460590217	0.897354748693609	5
-3.08025867172534	-1.20071183891018	4
-2.37298504425498	0.509269767611338	4
-3.01462850885376	-1.69726784839114	4
-2.44853841220541	0.0353993545774217	4
-0.887482958617422	0.140406836173956	2
-2.21935532788596	0.198788855479943	2
-1.86929625787688	0.149157287497646	2
-1.35704265171106	-2.96007015634939	4
-1.72713308348149	-0.395572643224935	5
-2.48250616195788	-1.15817216407846	4
-2.98392636359921	-0.975604979854196	4
-2.50218796624622	-1.367838300714	4
-1.07596248441435	-2.87620159077579	4
-1.51751022444272	1.05571567705489	5
-1.65605011523425	-2.41844366605693	4
0.397419340266701	-2.55559310754042	1
1.105177881967	-0.841977586951178	2
-2.18332319161943	-0.737020088830476	4
-0.974288686531114	-2.20286105014263	4
-1.73062308550301	-2.77604302094661	4
-1.29822279583557	-2.22528271510495	4
-1.27395096409329	-1.98667718944814	4
-2.26276940895642	1.07973540806298	5
-1.9083707027905	0.389204373252198	2
-0.616488390708703	0.404123114705443	2
-1.97364245505991	1.22067975850992	5
1.21715353104198	-3.19871789663896	1
-1.14051436508225	-2.02826199348524	4
-1.90341764690274	0.792713029907159	5
-3.00869994846454	-1.15451082357598	4
-2.0736007634293	0.793797528586202	5
1.28543866439889	-2.19159889231453	1
-2.33854179565799	-0.0394017692031997	4
-1.30906402576225	-2.27778962936557	4
-2.26000009093936	0.00506557671401031	2
-2.89436522444789	-1.16739471270504	4
-1.22414041635446	-3.04736516660346	4
-2.8975002091096	-0.976154482867271	4
-1.23961730201757	-2.06330112493761	4
-2.22936618931143	-0.236862263450213	2
-1.94265798198523	0.825905468286048	5
-2.91841317972154	-1.24312845948723	4
-1.80804864564485	-1.67921379300497	4
-0.943769101461386	0.889219958224261	2
-1.78802825172	-1.9232139618546	4
0.856856859010073	-0.572718392231057	1
-1.57950226115838	-2.17532402412512	4
1.19016945522368	-0.925074780042253	2
-1.97178917285995	0.556334472986665	5
-2.88597914658316	-1.23370115340038	4
0.39705779184826	-0.180005365944931	2
1.31916841503571	-3.12128127592333	1
-2.51786926538805	-1.18842385745846	4
-1.33853779398404	-1.65223727173381	4
0.154008538974232	0.0899196080038571	2
-1.39360713582112	1.46163063130232	5
-0.905760966421517	-2.15956812868052	1
-1.09224220830773	1.33767766543647	5
0.494487444944257	-0.0418371514935361	2
-2.65126092236319	0.912597501047657	4
-2.9442278068134	0.221288004959855	4
-2.93892865613832	0.442911838918976	4
-1.12321449494105	0.338048445551329	2
-1.25934575865533	-1.72458557157586	4
-1.16496177585931	-2.21885718684014	4
-1.06069663305203	-1.43108130804907	4
-0.917541113272985	0.46652194386498	2
-1.20013936580511	2.09057546969641	5
-2.21164923292919	-1.50060104688422	4
-2.49256972031621	1.55841697453928	5
-0.823774879851951	-1.0450364947987	4
1.91840343988888	-2.82322545402934	1
-2.54144721071591	-1.19371857174304	4
3.45808027628598	2.43839478019581	2
-2.68152298059273	0.89614852889378	4
-0.247296552758455	-3.91468630331007	2
-1.43304253757826	-0.251473758785483	2
-3.11191243319102	-0.397833797760903	4
-1.08464575528968	1.09460803131284	2
-2.29592408457845	1.16782795474283	5
-1.40008255997298	0.974628971371936	5
-1.05405554648791	-0.629708550782493	2
-2.39808575886281	-1.28084257032616	4
1.25282716628655	0.95359618078972	5
-1.89723326632004	1.68526061038467	5
-0.782826873014381	1.73602130088735	5
-2.1297651700229	1.68078738036537	5
-1.47489780822665	-1.9837098465426	4
-2.29373746078048	1.16016469004937	5
-1.01505844190363	1.18488530544537	5
-1.61834850407382	0.566146707205223	5
-1.50829319358547	-0.275493936896986	5
-3.648536223564	-0.0661492235104953	1
-2.16726158994026	1.29449871611836	5
-3.15747391658844	-1.00763207087788	4
-2.66388520500405	-0.631269550676858	4
-1.31679969867566	0.550636377519932	5
0.0768658798041198	1.11081297407068	5
-1.65523016559253	1.79227516992274	5
-0.617496665380771	0.51760018880018	2
-0.0662007519046256	0.0163798263297963	2
-2.5241536645482	1.23321752165178	5
-0.881610518151767	0.753063803624864	2
-2.92033572299102	0.351230935811251	4
-0.797188644970015	-2.25133730979262	4
-0.914951010385497	1.36401301605941	5
-2.57507732920392	1.11155326934536	5
-2.48938941313754	1.5479764579561	5
-2.25640915395318	1.32083539706405	5
-1.19920940914877	0.197264630953901	2
-2.66888677433297	-0.695006959525434	4
3.10790144237483	0.745444109625006	1
-0.243001846647324	0.494712944657629	2
-1.69160700983872	-1.98995974239832	4
-2.10205381031015	-0.00345148236040441	2
-0.931096608828663	2.24522548689713	5
-1.64611445559509	0.89259194044405	5
-2.89128806434121	-1.25016999366803	4
-0.992565441899892	2.1767391664419	5
-1.37833922939506	0.453454668252646	5
-1.01878520248194	1.20183169213951	5
-2.44023633557383	1.37453458180829	5
-2.52858028624401	0.795150063756831	5
-1.83124089552131	-1.96646958972176	4
-2.87646461241754	-0.448475430847913	4
-3.06942971186794	0.193715026060157	4
-2.42446576972177	-2.57990615569896	4
-2.14784325174128	0.477454450306994	2
0.106398682524933	0.391893970830671	2
-2.7205731738271	-1.52362870344817	4
-1.82141157304896	-1.55004219971238	4
1.32198677383241	-0.377561467728313	1
-1.46542234966038	0.408609958286199	2
-2.08407834550766	-2.78231530535435	5
1.04581063375291	-0.396264090243718	5
0.61401806065401	0.414039925106144	1
-1.83998888463493	-1.06565631854246	2
-0.644688922139567	2.56852179681377	5
0.317607386207953	0.455957951608885	2
-0.590236722658299	2.03922477222854	5
2.14663702192679	-1.79428352855934	1
1.03396298067803	2.63046773894074	3
-0.143546864477497	1.37236788401341	5
-1.73139788027604	-0.856583823764835	4
-2.38372814574927	1.1271756639341	5
-2.32176618075293	0.87925782638828	4
-2.32674156016161	0.94253561782451	4
-0.327423465026189	0.00995305462530244	2
-1.4103719880889	0.201648083583455	5
-2.07882954436332	1.56730562844701	5
1.4155559215207	-0.872038778167902	1
-1.70133835389926	0.0793184276306401	2
-2.43355744009381	-0.581879825084733	2
0.132918958555868	-0.184330331208956	2
-1.10657332156622	1.58265260896439	2
-2.49766119303593	1.46600378900281	5
-1.49783390836907	0.808191282369635	5
-0.697807265672587	1.08039486887696	2
-0.860227488309248	-0.205928305972518	2
1.73413817287568	-0.981011870983525	1
2.37182799019713	-2.3321798990757	1
-2.60772287165102	-0.0573049491411611	4
-3.03249700160443	-0.703180494176942	4
-1.95978437822876	1.49486379264755	5
-1.27762205056576	-1.05907097916449	2
-2.27080026616644	1.24899257650606	5
-1.73320511968273	-0.260667654666348	4
0.371693804833062	1.90089086267262	3
-2.03228519490316	1.44996853668652	5
-1.77059724087495	-0.0236235774681336	5
-1.00920617332329	0.893480155470115	2
-1.8514260870754	0.267637696225951	5
-1.81891483766578	2.22381367392008	5
-0.832494801397886	1.06153259437728	5
1.68015068738572	-1.99472630809405	1
0.641982569545352	4.19551705976852	5
-2.56502558379892	1.63077552486591	5
-1.5764079327911	1.13823727379336	5
0.152891546842874	0.415812576613482	2
-0.0920477656749678	0.740538611398745	2
-1.11307620511241	2.85920455997926	1
-1.06372128124031	0.0435428417508927	4
-1.42154490524092	0.35318014543392	2
0.586195432970143	1.93280516232549	5
0.274126550040483	-0.551225782437283	2
-2.63553468813405	0.412272064773664	4
-1.91518467967284	0.695739213896022	5
-1.67007916578532	0.659360512655764	5
-2.00812135011095	1.70462150184265	5
0.4822059793388	0.099862010946365	2
-1.46185061175896	-0.601708837098796	2
-1.13274581821806	0.240515559855249	2
-2.54223316172931	-0.630339538671031	4
-1.10812200887182	-2.45437662646599	4
-0.238682037767006	0.701612525807087	2
-0.570880234337719	0.669889349030975	2
-0.475999877911656	0.202729806401085	2
-2.03895713411157	1.49806914027633	5
-2.30226881784984	1.85172297384284	5
-0.913354815639364	1.58551884181066	2
2.38645522573091	0.65085298346274	4
-1.18324599518322	-0.493381107581003	2
-0.642507285532854	1.52074601926941	5
-1.95769410181991	-1.16678682246958	4
-1.43534057716224	-1.57114859694895	4
-1.31163949547057	0.745798556244245	2
2.58060751490849	-1.41678759460294	2
-2.22337007629629	0.710633047433448	2
-0.227556029352788	1.25171085068566	5
0.0292957946039001	1.04548369147758	5
-2.15346555546793	0.842861897423293	5
-1.38989275112418	-0.520151309106521	4
0.321061514720323	0.888450162980355	5
-0.538893522089195	1.11214850254425	5
-2.40060357083467	1.28369484351512	4
2.26025405361957	-1.00809151947003	5
0.0978875088599738	0.373193322660374	2
-2.93537791329064	-0.581819545509643	4
-2.39231169733365	1.06768976579786	5
-1.88735687717544	-1.20528391729595	4
-1.82857769500839	1.16438146951157	5
-1.00705584399765	3.69766476817721	3
0.748985456500456	-1.32045144021778	1
0.183016714869659	0.159696039753113	2
-0.115249804107256	0.430616028150467	2
1.46153228630447	-0.460689762241759	1
-0.871889656869976	0.0234690613212681	2
1.28477030927107	-1.69133966611141	1
-1.84089023180781	1.60536506126752	5
-1.89385526726407	0.308071625412233	4
-1.60720200629422	1.99207366323423	5
-0.102051344899067	-2.6766779293349	1
-1.64645999779942	1.61807721001936	5
-1.19211115906618	2.12244219745778	5
-0.199110485572502	0.292783848093958	2
-1.46080137553125	-0.419320374644259	4
0.0381354694691609	-1.03963443873667	2
0.588862544052932	-1.78717925136613	2
-1.51435173507668	1.73309015735487	5
-1.10809045727729	-0.716151065047038	2
-0.377786758246518	0.163537191140299	2
-1.85483278469302	1.6350321853101	5
2.28078754697357	1.21899526150181	3
-2.10498832054148	0.206838909046267	4
-2.07231993484038	1.58745966159283	5
-0.933418144817242	0.738910397734098	5

## Sheet: figure2_b
Cluster	Gender
3	F
5	F
3	F
3	F
5	M
5	F
1	F
5	M
3	F
5	F
6	M
3	F
1	F
4	F
6	M
3	M
3	F
3	F
5	M
6	M
5	M
3	F
6	M
4	F
5	M
5	M
3	M
3	M
3	M
5	M
6	M
6	F
3	F
2	M
5	F
5	F
2	F
4	M
5	M
3	M
4	M
3	M
5	M
5	F
5	F
1	M
2	M
2	M
6	F
5	M
5	F
2	F
3	F
3	M
1	F
3	M
2	M
4	F
3	M
4	M
2	M
2	F
4	F
5	F
3	M
4	M
3	M
3	M
3	F
1	F
5	M
5	M
6	M
3	M
3	F
6	M
3	M
5	F
6	M
3	F
5	M
1	M
5	M
3	M
3	M
3	F
6	F
6	F
1	F
6	M
1	M
1	M
2	F
1	F
3	M
3	M
1	M
3	M
3	M
3	F
5	F
6	F
3	M
5	M
5	M
5	M
5	F
1	M
6	M
5	M
5	F
3	F
4	F
5	M
6	M
5	M
1	M
6	M
5	M
5	M
5	M
3	M
6	M
3	M
3	F
2	F
5	F
3	F
5	F
3	F
1	F
5	M
1	F
3	F
1	M
2	F
1	M
3	M
3	F
3	F
6	M
5	M
6	F
3	F
5	F
6	M
6	M
6	M
3	F
5	M
6	M
6	F
4	F
3	F
6	M
6	M
1	F
3	F
6	F
6	M
3	M
3	M
6	F
3	F
6	F
6	F
1	F
6	M
3	F
3	M
3	F
6	F
6	F
3	M
3	M
3	F
3	F
6	M
3	F
5	M
6	M
3	F
3	F
3	F
5	F
2	M
2	M
5	M
5	M
6	M
5	F
1	M
5	M
6	M
5	M
5	M
3	F
5	F
5	M
6	M
3	F
6	M
3	F
3	F
2	M
6	F
3	M
3	M
3	M
5	F
3	F
5	F
6	F
1	M
1	M
6	F
3	F
1	M
3	M
3	M
6	M
6	F
6	F
3	F
6	F
3	F
3	F
3	M
6	F
6	F
6	M
3	M
3	M
3	F
5	M
3	F
3	M
3	M
6	F
5	F
6	M
6	F
6	F
3	F
5	M
3	M
3	F
3	M
3	F
3	M
3	M
6	M
3	F
5	M
3	F
3	M
3	F
3	M
1	M
3	M
3	F
6	M
3	F
6	F
3	F
4	M
1	F
1	F
2	F
1	F
4	F
1	M
1	F
4	M
1	F
2	M
2	M
4	F
4	F
2	M
1	M
2	M
2	F
1	M
4	F
1	F
1	F
2	F
5	M
1	M
2	F
1	F
1	M
1	M
1	M
4	F
1	F
4	M
1	F
1	M
2	M
2	F
1	M
3	F
4	F
1	F
1	F
5	M
1	M
1	M
1	M
2	M
2	F
1	M
1	M
1	M
4	M
2	M
4	F
2	M
1	F
2	M
1	F
5	F
4	M
4	M
1	F
4	F
2	F
1	M
2	F
4	F
2	F
1	F
1	F
1	F
2	F
2	M
1	F
2	F
1	F
1	M
1	M
4	F
2	F
2	F
1	M
2	M
1	M
1	M
1	M
1	F
5	F
2	M
5	F
1	F
2	M
5	M
4	M
3	M
5	M
1	M
5	M
5	F
4	F
1	M
1	M
2	M
1	F
4	M
1	M
5	M
1	M
2	F
1	M
2	F
1	M
1	M
1	M
5	M
1	M
5	M
2	F
1	M
1	M
4	M
1	M
2	F
2	M
2	F
2	M
2	M
1	F
1	F
1	F
4	F
1	M
1	F
1	M
2	M
1	F
2	F
1	M
1	M
3	F
2	M
5	M
5	F
2	M
1	F
5	M
2	F
2	F
1	M
1	M
5	M
5	M
2	M
4	F
1	F
2	M
4	F
1	M
1	M
2	F
2	M
1	F
2	F
1	F
1	M
1	F
1	F
1	F
4	F
2	F
1	F
1	F
1	F
4	F
4	F
2	F
1	F
4	F
1	F
2	M
1	F
4	F
1	F
1	F
4	F
1	F
1	M
1	F
2	M
4	M
2	M
4	M
2	M
2	F
2	M
1	M
1	M
2	F
5	F
5	F
2	M
1	M
1	M
1	M
4	F
2	M
1	F
4	M
1	F
1	M
2	M
2	M
1	M
4	F
1	M
4	F
3	F
1	F
2	M
1	M
5	F
2	F
4	F
5	F
1	F
1	F
1	M
5	F
1	F
2	F
1	M
2	M
1	M
4	F
2	F
5	M
2	F
2	F
4	M
1	F
1	M
1	F
1	M
4	F
1	M
4	F
4	F
1	F
1	F
2	F
2	F
2	F
1	F
2	M
1	F
2	M
1	F
2	F
2	M
1	M
4	F
5	M
4	F
4	M
2	F
2	F
1	M
4	M
5	M
4	M
4	F
5	F
4	F
5	M
1	M
1	M
4	F
4	M
2	F
2	M
2	F
4	M
4	M
2	F
2	F
4	M
5	M
4	M
2	F
4	F
2	F
3	M
5	F
4	M
2	F
4	M
4	M
4	M
5	M
2	M
4	M
5	M
4	F
3	M
4	M
4	F
4	M
5	F
4	F
4	M
4	M
5	M
2	F
4	M
2	F
5	M
4	M
4	F
5	M
4	F
5	F
4	M
4	M
4	F
4	M
2	M
4	M
4	M
2	F
5	F
4	F
4	M
4	F
4	M
2	M
2	F
2	M
4	F
5	F
4	M
4	M
4	F
4	M
5	M
4	M
1	M
2	M
4	F
4	M
4	M
4	M
4	F
5	F
2	F
2	M
5	M
1	F
4	M
5	F
4	M
5	F
1	M
4	F
4	M
2	F
4	M
4	M
4	M
4	M
2	F
5	F
4	F
4	M
2	M
4	M
1	F
4	M
2	M
5	F
4	F
2	F
1	M
4	F
4	F
2	F
5	M
1	M
5	F
2	M
4	F

## Sheet: figure3
	1	2	3	4	5	6
X_Sella	-26.65 ± 2.09	-27.74 ± 2.16	-27.74 ± 2.48	-28.29 ± 1.97	-28.68 ± 2.44	-27.75 ± 2.46
Y_Sella	54.43 ± 2.21	54.44 ± 2.67	53.31 ± 2.41	53.03 ± 2.29	54.62 ± 2.25	54.9 ± 2.12
X_Basion	-52.91 ± 2.76	-50.16 ± 3.07	-57.17 ± 4.43	-53.22 ± 2.89	-50.18 ± 3.05	-53.29 ± 4.48
Y_Basion	14.73 ± 2.72	11.84 ± 2.33	13.08 ± 4.25	12.38 ± 2.63	13.6 ± 3.46	13.52 ± 4.71
X_PNS	-5.43 ± 1.89	-4.22 ± 2.08	-8.04 ± 3.33	-5.56 ± 2.09	-6.84 ± 2.48	-10.38 ± 3.8
Y_PNS	8.9 ± 2.03	10.02 ± 1.91	8.04 ± 2.28	8.2 ± 2.17	9.31 ± 2.56	9.22 ± 2.62
X_A.Point	45.54 ± 2.29	45.19 ± 2.1	40.76 ± 2.96	44.66 ± 2.65	40.68 ± 2.31	36.75 ± 3.74
Y_A.Point	2.33 ± 2.25	5.47 ± 2.42	2.13 ± 2.71	2.33 ± 2.6	5.1 ± 3.18	6.72 ± 2.89
X_B.Point	47.92 ± 1.95	46.97 ± 2.18	50.99 ± 1.8	49.45 ± 1.6	48.35 ± 2.34	48.24 ± 2.06
Y_B.Point	-36.85 ± 2.49	-40.35 ± 2.65	-37.03 ± 3.08	-40.18 ± 2.23	-40.14 ± 3.38	-39.03 ± 4.13
X_Pogonion	50.73 ± 1.77	48.74 ± 1.55	51.59 ± 2.45	52.26 ± 1.71	50.2 ± 1.98	48.88 ± 2.63
Y_Pogonion	-53.37 ± 2.27	-57.44 ± 2.12	-56.75 ± 2.2	-55.98 ± 2.33	-59.52 ± 2.12	-60.76 ± 2.41
X_Menton	43.73 ± 1.89	41.78 ± 2.2	44.45 ± 2.85	45.6 ± 2.17	43.69 ± 2.76	41.55 ± 3.17
Y_Menton	-61.32 ± 1.75	-64.47 ± 1.6	-63.92 ± 1.96	-63.65 ± 1.94	-66.79 ± 2.01	-67.62 ± 2.18
X_Gonion	-26.29 ± 3.37	-25.95 ± 3.13	-22.06 ± 3.33	-27.94 ± 3.04	-23.35 ± 3.33	-15.74 ± 3.55
Y_Gonion	-37.19 ± 3.16	-33.31 ± 3.59	-31.22 ± 3.75	-28.63 ± 3.4	-31.17 ± 4.03	-33.93 ± 4.05
X_Ramus.Point	-37.12 ± 2.41	-34.33 ± 2.46	-31.31 ± 2.68	-34.48 ± 2.62	-30.73 ± 2.45	-26.25 ± 3.88
Y_Ramus.Point	-18.95 ± 3.87	-17.28 ± 4.34	-19.56 ± 3.9	-13.61 ± 3.39	-18.81 ± 4.13	-22.58 ± 5.37
X_Distal.Aspect.of.Condyle	-45.8 ± 1.79	-44.14 ± 1.79	-45.5 ± 2.08	-45.56 ± 1.74	-44.12 ± 2.07	-43.12 ± 2.04
Y_Distal.Aspect.of.Condyle	28.68 ± 2.01	26.69 ± 1.89	33.28 ± 2.4	27.42 ± 1.85	29.75 ± 1.95	34.44 ± 2.34
X_Condylion	-41.17 ± 2.02	-40 ± 2.16	-40.2 ± 2.67	-41.66 ± 2.44	-39.99 ± 2.53	-37.88 ± 3.26
Y_Condylion	34.05 ± 1.86	32.94 ± 2.27	37.31 ± 2.62	33.92 ± 2.02	35.68 ± 1.96	38.4 ± 2.42
X_Nasion	47.45 ± 2.43	43.86 ± 2.7	44.22 ± 2.98	44.76 ± 2.76	40.98 ± 3.22	38.98 ± 3.17
Y_Nasion	64.56 ± 3.39	71.45 ± 2.69	61.33 ± 3.6	64.76 ± 3.22	68.37 ± 3.1	66.72 ± 4.06

## Sheet: figure4
Fold	Training	Testing
1	73.4226	68.9394
2	71.1832	64.1221
3	63.9313	52.6718
4	64.6947	62.5954
5	73.3333	72.3077

## Sheet: figure5_a
UMAP1	UMAP2	cluster	label
-3.30742042300882	-1.63314817932102	3	Caucasian
-1.25489972619686	1.67995905195147	5	Caucasian
1.77545202238701	1.53945188188523	3	Caucasian
1.40266181077102	1.62144548187409	3	Caucasian
0.592589013573098	1.57563019529175	5	Caucasian
-0.497480548122941	1.93124825516016	5	Caucasian
1.20102181490476	-0.571629395320525	1	Caucasian
-2.07702346608546	1.49202779711998	5	Caucasian
-3.27388559284914	-1.46476549421617	3	Caucasian
1.33625231575928	1.14985937116219	5	Caucasian
-0.0191503937864226	2.95940655623526	6	Caucasian
3.04252831563296	1.01180579561683	3	Caucasian
0.210350643168142	-1.34264137478161	1	Caucasian
-1.50400436917025	-2.86860613649828	4	Caucasian
0.691009527708661	2.41782170750097	6	Caucasian
3.05560992177741	1.16124800215221	3	Caucasian
2.19237312561956	1.6985268555171	3	Caucasian
2.98967707048117	1.06095350018036	3	Caucasian
-0.373008228273654	1.84756190230926	5	Caucasian
0.693183644534152	3.76653795382018	6	Caucasian
0.685043377455756	0.598478324547826	5	Caucasian
-3.16581191941406	-1.66849093800521	3	Caucasian
-0.392663457616781	3.13544962293984	6	Caucasian
-2.73581057788844	-0.706275287948251	4	Caucasian
0.518240714289741	1.85852236394993	5	Caucasian
0.679154658845683	1.03330311085429	5	Caucasian
-3.22045387206868	-1.76035102589468	3	Caucasian
2.50109307884797	0.853948126607613	3	Caucasian
2.96593256137351	1.36124866885709	3	Caucasian
-0.354217955995469	1.681701216668	5	Caucasian
0.576181144289051	3.8616088792646	6	Caucasian
0.435635146739985	3.93898124094996	6	Caucasian
1.13339708474186	-0.112494325290301	3	Caucasian
0.741740639082145	1.15964968407976	2	Caucasian
0.463852196040887	1.24864836033235	5	Caucasian
0.314523774726683	2.16549075745022	5	Caucasian
-0.163989599646221	-1.49834494037621	2	Caucasian
-2.96702569655533	-1.20886375207416	4	Caucasian
-2.16188345695861	-0.511589800028279	5	Caucasian
-2.59303215341232	0.0171747423845838	3	Caucasian
-1.29718380072445	-2.20349965372354	4	Caucasian
2.41409771514713	2.09019732033742	3	Caucasian
-1.43842712256966	1.66806895793137	5	Caucasian
0.575292927722387	2.03347400975472	5	Caucasian
-2.16140700399956	1.28507227209142	5	Caucasian
1.23559071103439	-0.0817077910410287	1	Caucasian
0.489081701521295	0.316042590293939	2	Caucasian
1.00729555153027	-0.688733211966831	2	Caucasian
1.34341716198649	2.07426092688336	6	Caucasian
0.192035481091913	2.65169016333502	5	Caucasian
-2.32023416400353	1.14784233040666	5	Caucasian
-2.20374821824262	-0.397208972637698	2	Caucasian
2.45817834745858	1.42844468360721	3	Caucasian
3.05443677371209	1.45099293503981	3	Caucasian
1.08322858123564	-0.934446670922897	1	Caucasian
2.0553791646276	2.21167480841806	3	Caucasian
0.193322028226564	-0.0536050763860072	2	Caucasian
-2.89777355988373	-1.87030304272882	4	Caucasian
2.17780493092297	1.84498334002526	3	Caucasian
1.28109638800433	0.833852705343819	4	Caucasian
0.675920622772201	0.697916907518644	2	Caucasian
-2.30433106051289	-0.442567999095012	2	Caucasian
-1.8412671295909	-1.09115379324123	4	Caucasian
0.954982043165407	-0.0409145153911745	5	Caucasian
2.91771569437735	1.37075289492062	3	Caucasian
-3.02891291700006	-1.87899165787053	4	Caucasian
1.34125118228329	1.59550168368098	3	Caucasian
2.78041278813122	1.02590691649192	3	Caucasian
2.40103318302395	2.52887931069618	3	Caucasian
1.92186021234081	-2.63061876368596	1	Caucasian
-1.1871333464902	1.90603058932333	5	Caucasian
0.615570082552847	1.6920314169385	5	Caucasian
0.357985837432329	1.89255299574537	6	Caucasian
2.10199016316683	2.98102537152485	3	Caucasian
2.39039795673055	0.97186433871864	3	Caucasian
0.612647470466045	2.27768060440486	6	Caucasian
2.0202769066616	3.08212146587539	3	Caucasian
-2.550323083986	0.0562068233334605	5	Caucasian
-0.144151919994962	3.11856006848396	6	Caucasian
2.08825775356926	3.0296751783317	3	Caucasian
1.01145977211338	1.25719084054896	5	Caucasian
1.71020373345879	-0.485638511220144	1	Caucasian
1.2440112379429	0.149841601583567	5	Caucasian
0.681374502283795	2.19126253536325	3	Caucasian
2.16776860013558	2.95747150608483	3	Caucasian
-3.30689320410857	-1.7061897258885	3	Caucasian
0.112170334635096	3.9690067204657	6	Caucasian
0.628611347451217	2.16504466639601	6	Caucasian
1.251252973676	0.277840090887521	1	Caucasian
0.734205516628397	2.73815215490088	6	Caucasian
1.4979696337507	0.382777471810882	1	Caucasian
1.48448543635452	0.505908608015103	1	Caucasian
-2.40536238733091	-0.253520935514897	2	Caucasian
-0.190815263234986	-1.90934909673754	1	Caucasian
1.92930699763216	2.25654267946856	3	Caucasian
3.05499751967124	1.21040041000138	3	Caucasian
1.18334956163937	0.45730245417673	1	Caucasian
2.26685558114472	0.897537397190977	3	Caucasian
1.37457582971592	1.86040680841312	3	Caucasian
2.45645487014298	1.8353321528976	3	Caucasian
-2.29122846641319	0.234188927327161	5	Caucasian
-0.0628637810791132	2.47018498338019	6	Caucasian
2.88282733831396	0.901623896218317	3	Caucasian
0.356717960660909	1.84040465224888	5	Caucasian
0.374915024779965	1.93105134297974	5	Caucasian
0.864345517424613	1.46294630398736	5	Caucasian
-0.155055704162316	1.54799818715961	5	Caucasian
1.01694778849486	-0.214951734922785	1	Caucasian
0.423828852572328	3.18627560121371	6	Caucasian
1.21198125607035	1.0518136924896	5	Caucasian
1.35031414034454	1.4872197516363	5	Caucasian
2.37439904741522	2.15594825076386	3	Caucasian
-3.30231340972852	-1.55867329001822	4	Caucasian
-2.31964841204941	1.12858681421063	5	Caucasian
-0.123400199760754	3.27903961659554	6	Caucasian
-0.616653233176746	1.52829195103362	5	Caucasian
1.79187879625852	1.39185710700449	1	Caucasian
-0.345944322127869	2.9619498768473	6	Caucasian
-1.41803903235361	1.16027072174871	5	Caucasian
0.218724205499605	2.14484735913073	5	Caucasian
-1.69748772952702	0.559198317713101	5	Caucasian
2.16840290461449	1.13817970450194	3	Caucasian
-0.350777290312234	3.30626756495945	6	Caucasian
2.26482406276817	1.70103733383377	3	Caucasian
2.01814829548201	1.9311897889146	3	Caucasian
0.756904661722817	1.07932811053806	2	Caucasian
-0.0785118682979482	1.87487493580063	5	Caucasian
1.07481441484349	1.38205331989624	3	Caucasian
-1.5150212158746	1.58616187982498	5	Caucasian
-2.68977866233278	-0.0829677928046796	3	Caucasian
1.61777889690307	-1.92640670899777	1	Caucasian
0.220763469387043	1.46280839024683	5	Caucasian
1.70940299863118	-0.946396021573523	1	Caucasian
1.53584436833647	1.35053527805094	3	Caucasian
1.03517819073115	-0.105592365225857	1	Caucasian
0.649623793666757	-0.0628169594593271	2	Caucasian
0.913143485635074	-3.36765674168835	1	Caucasian
1.27353102290955	1.81901899038453	3	Caucasian
2.28525195922904	2.4297739685075	3	Caucasian
-2.76103442623577	0.770964398431274	3	Caucasian
0.473443109261974	3.10986546156144	6	Caucasian
1.20612512223485	1.74497988868815	5	Caucasian
0.281597069762301	2.98593415863324	6	Caucasian
1.61753726860325	1.76557401356714	3	Caucasian
-0.115940232660086	2.89524342377978	5	Caucasian
0.870810760339908	3.22865386981117	6	Caucasian
0.964228287439389	3.17587208843077	6	Caucasian
-0.206626398472395	2.8769182605974	6	Caucasian
1.89587869543326	1.76026595357682	3	Caucasian
0.995329145647913	1.99046260629371	5	Caucasian
-0.332769480728762	3.32781923413557	6	Caucasian
0.214589691838843	3.4419662723832	6	Caucasian
-2.96341169418797	-1.14326533269175	4	Caucasian
3.07446381856135	1.69626092230678	3	Caucasian
-0.468358767347008	3.3354383574855	6	Caucasian
-0.302654555491257	3.28005579954477	6	Caucasian
2.0875274991765	0.498368095671961	1	Caucasian
2.10851638192182	1.2717170727599	3	Caucasian
1.20801561170825	2.90899172383154	6	Caucasian
1.16659398324721	2.92627762236229	6	Caucasian
3.02314587644471	1.52215942314299	3	Caucasian
2.20099813948894	2.20024805750855	3	Caucasian
0.160310664817966	3.05947421943757	6	Caucasian
1.78427197470436	2.63098693952402	3	Caucasian
0.249579291978497	3.19765191748408	6	Caucasian
0.339215916397597	3.39918239633423	6	Caucasian
2.55028118543727	0.455107589781415	1	Caucasian
0.142078477272097	3.07706523038619	6	Caucasian
2.21028672415446	1.52256875912017	3	Caucasian
2.13171024641422	1.635528955765	3	Caucasian
1.80289328539893	2.10426107556917	3	Caucasian
0.607534649763443	2.89830902063931	6	Caucasian
0.669109038307637	2.7832751852864	6	Caucasian
1.68828864132388	2.62195732569338	3	Caucasian
1.59715888632965	2.68595048759197	3	Caucasian
2.23716295227228	1.45562839765779	3	Caucasian
0.955095384978077	3.21518971281311	3	Caucasian
1.19240373903847	2.88296072445865	6	Caucasian
2.18266674306877	1.85413546263778	3	Caucasian
1.62989688569848	2.14022870554079	5	Caucasian
0.310689754881708	3.46429042206391	6	Caucasian
2.09624123261015	3.07808880300556	3	Caucasian
-3.32504467254993	-1.44274532487004	3	Caucasian
1.23378789891908	1.76617921500325	3	Caucasian
-1.86252136363656	1.68891354646274	5	Caucasian
0.599206742853214	-0.492232297461418	2	Caucasian
0.553315736325637	-0.265592107869399	2	Caucasian
-1.71332166983333	1.65356535625246	5	Caucasian
0.457909829337134	1.86805135855807	5	Caucasian
0.458695637869974	2.17319150631803	6	Caucasian
-1.5639030817837	1.54371585091659	5	Caucasian
2.48302632102743	0.480010194750483	1	Caucasian
0.369504272543846	1.73728895524672	5	Caucasian
-0.00973014477824891	2.98456183461413	6	Caucasian
-0.414843719924272	2.92581064253835	5	Caucasian
-0.613093108083036	1.7997251243271	5	Caucasian
1.8442502092219	1.94572265652974	3	Caucasian
1.12418734608472	0.391012807172245	5	Caucasian
-2.03473306972052	1.54784855043398	5	Caucasian
-0.395657052055269	3.20713398817749	6	Caucasian
2.77734271752598	1.51267160845668	3	Caucasian
-0.189393610838147	3.42308350398571	6	Caucasian
2.97096268062766	1.4441144488328	3	Caucasian
1.61339005175775	1.33679448027839	3	Caucasian
1.48404217732741	0.72402215076481	2	Caucasian
-0.338003022453503	3.08872389153034	6	Caucasian
2.79242768950974	1.61367191614679	3	Caucasian
1.70023018399193	0.928712067593106	3	Caucasian
2.52537510545568	2.12837269502952	3	Caucasian
-0.248857955375292	1.88253889069485	5	Caucasian
1.9633113597334	1.37977956301752	3	Caucasian
-0.520841203405707	2.78520618764542	5	Caucasian
0.157256386388512	3.24739556844387	6	Caucasian
2.56994856217381	0.401398980363212	1	Caucasian
2.58351739812484	0.361874164444046	1	Caucasian
0.464172677052758	2.90083566766614	6	Caucasian
1.69259504246377	2.22759924150826	3	Caucasian
2.6013018145418	0.332467744701548	1	Caucasian
3.03838765673866	1.67789154911637	3	Caucasian
2.41486246495028	2.52473390654265	3	Caucasian
-0.471320174303392	3.19280688598603	6	Caucasian
0.713695336589891	3.68155119715546	6	Caucasian
0.0860321548314946	4.01006577150301	6	Caucasian
2.37979128922471	2.51181012689879	3	Caucasian
0.0674189952904977	4.04524568849783	6	Caucasian
2.71546312115977	1.79252826304907	3	Caucasian
2.34293710512835	2.46632961133189	3	Caucasian
1.62200933644355	2.77282700804641	3	Caucasian
0.0696217345206065	3.96779142338302	6	Caucasian
0.0282830003652553	3.97735658844859	6	Caucasian
0.666895057285139	3.81108736264374	6	Caucasian
3.01725562213926	1.72767280856345	3	Caucasian
2.46856849193837	2.0499206425104	3	Caucasian
2.44668108106192	2.52153140830234	3	Caucasian
0.666509250032672	2.11680357310056	5	Caucasian
2.02716959241585	1.58926046401283	3	Caucasian
1.64430927010996	2.77311887188315	3	Caucasian
2.64828587933745	1.97044042783511	3	Caucasian
0.68243069122295	3.791066450113	6	Caucasian
0.132435373166861	1.58494863728137	5	Caucasian
0.392896136549876	3.10535471969976	6	Caucasian
0.0540495639068199	3.01745678806214	6	Caucasian
1.38262331195482	2.20024483889934	6	Caucasian
1.79952054596577	1.89009135591424	3	Caucasian
-0.585795661378651	2.76997674566974	5	Caucasian
3.08174121348432	1.76933013215987	3	Caucasian
2.1828905845969	2.56027567979177	3	Caucasian
1.62732270797139	1.44467221690046	3	Caucasian
2.4320848644574	1.44246077012144	3	Caucasian
0.57268814046048	1.67743602936711	3	Caucasian
2.24724888668613	2.53552282738871	3	Caucasian
-0.32789303256729	3.17264168269391	6	Caucasian
1.49919818641194	0.978969482410771	3	Caucasian
-0.532094156162628	2.26659066690865	5	Caucasian
3.08982681079935	1.59647567817049	3	Caucasian
2.22691622884829	2.84563046451362	3	Caucasian
3.07386384826588	1.80543108328315	3	Caucasian
2.24403334194632	2.8290373546882	3	Caucasian
1.59330804823285	1.25115215743541	1	Caucasian
2.99612683006858	1.83307421438322	3	Caucasian
3.03035834200831	1.4627196200177	3	Caucasian
-0.452514783892261	2.88305744935221	6	Caucasian
3.17601856389354	1.64296838007271	3	Caucasian
-0.327222279444023	3.20980365739813	6	Caucasian
2.32744263750426	2.41078848687595	3	Caucasian
-0.870587242069476	-2.42155454136251	4	Caucasian
0.824151414521168	-2.85237810078666	1	Caucasian
0.194856498751968	-1.70975543085711	1	Caucasian
-0.409709714166958	-1.01713288550106	2	Caucasian
0.568878534240711	-1.16347318354757	1	Caucasian
-0.0974861666397093	-2.94253241193818	4	Caucasian
1.06257124358302	-2.36416749704033	1	Caucasian
0.47238978286973	-2.84028387867581	1	Caucasian
-1.1907006823027	-1.25523328108613	4	Caucasian
0.107029729096388	-1.74367675745475	1	Caucasian
-0.311546243865757	0.384652476174549	2	Caucasian
-0.976517755180544	-0.473512129283949	2	Caucasian
-0.271796329803729	-3.38664092351646	4	Caucasian
-0.678955451433697	-1.90581984408843	4	Caucasian
-1.83623871932757	0.00394661457303491	2	Caucasian
1.39111378144439	-2.74748314482781	1	Caucasian
-0.563782844071334	-0.217030058763627	2	Caucasian
-0.0671650468491399	-0.690759569995416	2	Caucasian
0.667454638121991	-3.22440284861975	1	Caucasian
0.152170111021832	-1.22692751570628	4	Caucasian
0.0968931344193337	-2.79557945110381	1	Caucasian
0.0825780417766041	-1.93289780201075	1	Caucasian
-0.210646616739732	-0.441054545746223	2	Caucasian
-0.406827893236533	1.05773222868114	5	Caucasian
0.615977136996645	-2.50311483613363	1	Caucasian
-0.380071810619576	0.323838161172063	2	Caucasian
0.714848733959706	-0.641603667799439	1	Caucasian
0.0403189919216529	-1.97373897454578	1	Caucasian
-0.545674718263903	-2.1050633878564	1	Caucasian
1.78169930123893	-2.02433783963827	1	Caucasian
-0.980343774812133	-2.01275332390382	4	Caucasian
1.19202737086476	-2.29221174194275	1	Caucasian
-0.708372571672886	-3.02598723933308	4	Caucasian
-0.332615872198687	-2.09713779916831	1	Caucasian
1.89849105625874	-1.46352177567573	1	Caucasian
-0.373668088024444	0.145748322388021	2	Caucasian
-0.485316709746973	-0.475289407279692	2	Caucasian
1.04472385369986	-1.96261394294815	1	Caucasian
-1.47521021074896	1.10674708985257	3	Caucasian
-1.26142448706029	-0.524373540712483	4	Caucasian
0.143037615402657	-2.21647446731644	1	Caucasian
0.997053788451674	-2.26297981842592	1	Caucasian
-1.54146095553636	1.50120367954536	5	Caucasian
-0.692532502548339	-2.29328617312242	1	Caucasian
0.647624547704258	-2.00496211345162	1	Caucasian
-0.192784651003266	-3.35231188313779	1	Caucasian
-1.78241358393408	-0.0651494844739972	2	Caucasian
-0.017279131967026	0.214333336077459	2	Caucasian
0.0948918664538818	-2.76972776071578	1	Caucasian
0.879405259543251	-3.23461999290251	1	Caucasian
0.268993411370356	-2.0317183170475	1	Caucasian
-1.46471988773223	0.861520641340318	4	Caucasian
-1.54818522523977	-0.751587579803915	2	Caucasian
-2.71658601452358	0.521386063023547	4	Caucasian
-0.338319407649093	-0.510037206606385	2	Caucasian
0.0608349607916899	-2.6233944040835	1	Caucasian
-0.0278722631570546	0.0200354964983142	2	Caucasian
0.719867446674165	-2.9515023996483	1	Caucasian
-1.56459965550861	1.12848571907422	5	Caucasian
-0.588824728549888	-1.98886028651134	4	Caucasian
-1.51854045909724	-0.665581967982171	4	Caucasian
0.562695334408543	-1.76396932924876	1	Caucasian
-1.56562276224418	0.462066323875316	4	Caucasian
-0.217134661955006	0.859504442115443	2	Caucasian
0.660416466987053	-1.72836517817108	1	Caucasian
-1.90401899991456	-0.108475233513784	2	Caucasian
-0.453022882072405	-3.13433042906043	4	Caucasian
-1.31052900715636	-0.850487340437619	2	Caucasian
0.313881275884239	-3.07522042713782	1	Caucasian
1.19144224538266	-2.9840537207185	1	Caucasian
-1.2505533394103	-1.72167819699136	1	Caucasian
-0.391721388028797	-0.541360671103877	2	Caucasian
-0.241851569425712	0.0472146617416269	2	Caucasian
1.87454278458474	-1.52020182022143	1	Caucasian
-0.678270142456514	-0.774765884130829	2	Caucasian
-0.245650193740528	-2.32494364939488	1	Caucasian
0.346143391224584	-3.14189821731109	1	Caucasian
-0.174084113440243	-0.786553890071876	1	Caucasian
-0.337146118462496	-3.40945462584977	4	Caucasian
-0.127200445112173	-0.749635652679624	2	Caucasian
-1.19310762853678	0.424304650228529	2	Caucasian
0.952942241706328	-2.97802690885175	1	Caucasian
-0.395310675197248	-0.444436331931119	2	Caucasian
1.08333352395679	-1.2751508610989	1	Caucasian
1.19589932693553	-1.52052717679985	1	Caucasian
0.569687401521633	-2.73845923499769	1	Caucasian
1.13628076241978	-2.340834524402	1	Caucasian
-0.952606659668128	0.584240917399184	5	Caucasian
-0.168179143258307	-0.101449220244015	2	Caucasian
1.66003476903921	-0.911568376322283	5	Caucasian
1.5917183264333	-2.9243926073118	1	Caucasian
-0.287134445927751	-0.0157023353997672	2	Caucasian
-0.492784067501201	1.11921455962833	5	Caucasian
-1.59983986303996	-0.754169281929059	4	Caucasian
-0.816848374012726	0.826245141050682	3	Caucasian
-0.309330073151681	1.24155493140737	5	Caucasian
1.62239507974745	-1.27662895360352	1	Caucasian
0.102081190762784	1.13072385479484	5	Caucasian
-1.82182072435214	1.54302071229773	5	Caucasian
-0.235394950404787	-1.60566244798612	4	Caucasian
1.22967967725387	-1.58415289913447	1	Caucasian
1.2842908554904	-1.57265650868262	1	Caucasian
-1.25951990269014	-1.16395684029348	2	Caucasian
1.14734286012765	-1.09694955473651	1	Caucasian
-1.1462520306197	-2.92393628524895	4	Caucasian
1.54671017009792	-2.41593970136636	1	Caucasian
-0.833544191105344	2.06126449878636	5	Caucasian
1.78663984908661	-1.11880974777991	1	Caucasian
0.12031155620321	-0.0843940538694282	2	Caucasian
0.958579272557515	-1.88827003993471	1	Caucasian
-0.458178586748125	0.0230509398377713	2	Caucasian
1.09205469680373	-1.01974614345673	1	Caucasian
1.24419010948694	-2.42352028722272	1	Caucasian
0.527309791726417	-3.0913539935396	1	Caucasian
-1.55813265391815	1.50563199974701	5	Caucasian
1.82918907340092	-2.63977555730281	1	Caucasian
-0.707802064264262	0.83364066333607	5	Caucasian
-0.368245424256431	0.208999369284874	2	Caucasian
1.31897039363797	-3.20060283369644	1	Caucasian
0.544271194451509	-2.97372740859824	1	Caucasian
-0.842560744795533	-2.88318834306235	4	Caucasian
0.248062230548471	-2.78512192716338	1	Caucasian
-0.171086950668052	-1.05576171532427	2	Caucasian
-0.281411896614919	-0.225066333629162	2	Caucasian
-0.46724235298273	0.42669579405264	2	Caucasian
-0.460245727152822	-0.441042441955586	2	Caucasian
0.0692446578267988	0.23311488795374	2	Caucasian
1.24718208126481	-3.13337311698329	1	Caucasian
0.93451840756752	-1.28517039644797	1	Caucasian
1.90453606568303	-1.5429921852491	1	Caucasian
-2.24710570107771	-0.997560846284292	4	Caucasian
1.9197457956921	-1.44436154317058	1	Caucasian
0.21837981848881	-1.96653269214904	1	Caucasian
0.618926410316814	-2.23447399898539	1	Caucasian
0.545336456675505	-0.872007382038821	2	Caucasian
0.0423879740656038	-1.90895942794486	1	Caucasian
-1.82631745194961	-0.0245779508472938	2	Caucasian
-0.101229197290601	-1.82733704621769	1	Caucasian
1.0484777087814	-1.70349900385222	1	Caucasian
0.892712519015686	0.0147517540566309	3	Caucasian
-0.507235643988411	-0.287567060326137	2	Caucasian
-0.686290749384445	2.3223802594243	5	Caucasian
-0.749068726900436	1.47637875021252	5	Caucasian
-0.254084632364283	-0.490623818177326	2	Caucasian
-0.0488027892707589	-2.71532709560876	1	Caucasian
-1.76783625255557	1.11349464146398	5	Caucasian
0.0641943676075704	-0.478730268232946	2	Caucasian
-0.11337740085235	-0.490888380121353	2	Caucasian
1.65424634470948	-2.59576070275093	1	Caucasian
1.92408029994682	-1.49315864671581	1	Caucasian
-1.32286935417377	1.13602603324502	5	Caucasian
-0.137079365202551	0.915991647350627	5	Caucasian
-0.205895334854513	-0.572817728814055	2	Caucasian
-0.291311737130706	-2.24833837159551	4	Caucasian
1.1211647966358	-2.59171157313152	1	Caucasian
-0.384334391460986	-1.1272685948178	2	Caucasian
-0.913176845111942	-1.3452821346399	4	Caucasian
1.65604969132104	-1.63707715949171	1	Caucasian
0.810565274750824	-2.17094484494495	1	Caucasian
-0.279028535136369	-0.397176930429769	2	Caucasian
-0.588595522320664	0.324056128796167	2	Caucasian
0.703769680742681	-2.277582099498	1	Caucasian
-1.04312811407101	-1.11574719161225	2	Caucasian
0.377502625063297	-3.27272918318293	1	Caucasian
2.02128431524185	-1.36998832189804	1	Caucasian
1.47617813634874	-1.97198820491897	1	Caucasian
1.72382578880304	-2.62030078816851	1	Caucasian
0.79477420055608	-3.15183600237796	1	Caucasian
-1.06199254440341	0.120767918676038	4	Caucasian
-0.169287130734796	-1.30033483250142	2	Caucasian
1.65854469755226	-2.34171778010738	1	Caucasian
-0.224045585107987	-1.78387552166415	1	Caucasian
-0.300832543542101	-2.47723328668343	1	Caucasian
-1.89484523872878	-0.0356349824522565	4	Caucasian
-0.520219451424604	-3.09756454548809	4	Caucasian
-0.317673356527155	-1.36590321970325	2	Caucasian
-0.256657314525374	-2.48196748638766	1	Caucasian
-2.77458437704133	0.408915532046348	4	Caucasian
1.12778655030378	-1.14730066210437	1	Caucasian
-0.658018467576377	0.584787782667911	2	Caucasian
1.35071793907053	-1.53514728804996	1	Caucasian
-1.67448397390876	1.18369857817251	4	Caucasian
0.179715367226213	-3.20568147021889	1	Caucasian
0.0954210472849466	-2.89098194643742	1	Caucasian
-0.789985535572332	-2.95699497805566	4	Caucasian
0.291845326921213	-2.31129667717742	1	Caucasian
1.80600686112017	-2.71523773942341	1	Caucasian
-0.161618672654996	-2.88858368795921	1	Caucasian
0.574173344018276	-1.209512321811	2	Caucasian
-0.774466601301918	-1.47145641554654	4	Caucasian
-0.516287392859082	-0.597104439784254	2	Caucasian
-1.25340537681515	-1.65382210239402	4	Caucasian
-0.438524547903443	0.100484978270366	2	Caucasian
-0.251636434116179	-1.787566617729	2	Caucasian
-0.234917008579016	-1.13028656628462	2	Caucasian
1.56833219493099	-2.41378077603314	1	Caucasian
0.872186249503995	-0.596723834522091	1	Caucasian
-0.926965558781742	-0.677853415936294	2	Caucasian
-1.22105358145401	0.681942083665277	5	Caucasian
1.72758883763295	-1.0505815006231	5	Caucasian
-0.853784593257874	0.117454942576977	2	Caucasian
1.08287762208623	-1.5142912592122	1	Caucasian
1.99323462970186	-1.40324586441796	1	Caucasian
1.05571780389968	-1.4964576169779	1	Caucasian
-2.15548759554031	-0.610077131801232	4	Caucasian
-0.18705638924439	-0.883400370932337	2	Caucasian
0.92195412055965	-2.19740703113146	1	Caucasian
-0.917251698098431	-1.85020413946644	4	Caucasian
0.638928076860938	-1.90411171946739	1	Caucasian
1.14755423680662	-3.10778079687126	1	Caucasian
-1.27233424171759	-0.0530069682841222	2	Caucasian
-0.584723051084811	-0.145535025117799	2	Caucasian
1.99178766993973	-1.57704021530112	1	Caucasian
-0.810238521333256	-2.80041353155428	4	Caucasian
1.90606595686654	-1.2364115746977	1	Caucasian
-0.316244074705932	-1.69496112602456	4	Caucasian
-2.62448382577246	0.679583633828465	3	Caucasian
-0.218160959974972	-3.35598049689347	1	Caucasian
-0.874713312894027	0.371774061823428	2	Caucasian
-0.66774243440821	-0.911416846647918	1	Caucasian
-0.996893534967028	1.8236389740967	5	Caucasian
-0.36093002831392	-0.0915123250122264	2	Caucasian
-0.31493168046964	-3.43972844393366	4	Caucasian
-1.34976559704277	0.440177430290668	5	Caucasian
1.63955383977133	-2.18079814125373	1	Caucasian
1.5234743406095	-2.24846377096117	1	Caucasian
1.65106479324404	-2.86213361873778	1	Caucasian
-1.32061305212377	0.614493846850994	5	Caucasian
1.12868018998548	-2.07381349703101	1	Caucasian
-0.478065623612124	0.317954350176713	2	Caucasian
1.9047406879702	-1.37607039232792	1	Caucasian
0.0339374438660889	-0.63727567787409	2	Caucasian
0.649541172029887	-2.233664177791	1	Caucasian
-2.21934754825079	-0.722207151652275	4	Caucasian
-0.227280012227672	-1.15021731163659	2	Caucasian
-0.259040978538661	1.02486091606917	5	Caucasian
0.330732893204703	-0.553450517925998	2	Caucasian
-0.588238575480617	-0.562876841884272	2	Caucasian
-1.18562829889134	-1.39270717422171	4	Caucasian
1.56024653916295	-2.9641980532586	1	Caucasian
0.907103309046406	-3.20541605030001	1	Caucasian
1.67828879206547	-1.84258303785308	1	Caucasian
0.683650059278586	-1.52366705522583	1	Caucasian
-0.59901885706383	-2.70186570097469	4	Caucasian
0.784187055750252	-1.49807323451378	1	Caucasian
-2.36165243738168	-1.16655997546456	4	Caucasian
-0.295533149567679	-2.36748576934885	4	Caucasian
0.443381387235539	-2.39776065159411	1	Caucasian
1.68590819907473	-1.38525655033534	1	Caucasian
-0.065317068257621	-1.55985983496118	2	Caucasian
-1.50089820395941	-0.69029222180416	2	Caucasian
-1.19231255315297	-0.129825104678981	2	Caucasian
-0.335286684021073	-2.46673409660007	1	Caucasian
0.32670156825381	-0.895971590883585	2	Caucasian
0.557109260270462	-2.92739788214066	1	Caucasian
-1.04380567930527	-1.23848322328413	2	Caucasian
1.19649482885541	-1.50856976591129	1	Caucasian
-0.207870569451576	-0.710117190475088	2	Caucasian
-0.0398809009378166	-0.31969531238128	2	Caucasian
2.30457383869092	0.755136524709619	1	Caucasian
-2.32875225479972	-0.834695720401663	4	Caucasian
-1.94985905668747	1.64722204634241	5	Caucasian
-2.46459804541368	-1.47174231380188	4	Caucasian
-1.4739255711574	-0.166374736589929	4	Caucasian
-0.562173541809057	0.401444054554417	2	Caucasian
-1.22500186013837	-0.42777127666812	2	Caucasian
1.7012730347434	-1.12819748909587	1	Caucasian
-1.95226240294671	-0.88425763747008	4	Caucasian
-2.02860681508644	0.684972154652717	5	Caucasian
-2.4647527293265	-1.31265087042936	4	Caucasian
-1.61976945864456	-0.723929909240979	4	Caucasian
-1.46654058425225	0.575805831518435	5	Caucasian
-2.38786755834654	-1.24000027092417	4	Caucasian
-1.43633893684434	1.0890289681043	5	Caucasian
1.16479928109524	-2.27188137447469	1	Caucasian
1.02516503383088	-3.15301082294261	1	Caucasian
-1.68401336834554	-1.2621089961099	4	Caucasian
-2.07472017782871	-0.878190690066709	4	Caucasian
-1.46175056465904	-0.415992268592232	2	Caucasian
0.301779884159865	-0.80161683270985	2	Caucasian
-1.46292205204528	-1.06014120771161	2	Caucasian
-0.580403607148143	-2.44807498359446	4	Caucasian
-1.75500208010503	-0.563898902577102	4	Caucasian
0.103511975836033	-0.155046237877256	2	Caucasian
0.276088002527882	-0.162584630111112	2	Caucasian
-2.95343910485151	-1.85886094129218	4	Caucasian
-0.83870266850649	2.13590347601586	5	Caucasian
-1.58151551872886	-0.418255336709689	4	Caucasian
-1.94404481841961	0.410912115296666	2	Caucasian
-2.00007434699582	-1.69662811991995	4	Caucasian
-0.780425521751527	-1.09303150592962	2	Caucasian
1.75359164229805	2.53127340712814	3	Caucasian
-2.1950105517559	1.38377424983736	5	Caucasian
-1.74852435970738	-1.1900879901855	4	Caucasian
-1.21273890852354	-0.220832374065298	2	Caucasian
-1.58193871276348	-0.942440217894949	4	Caucasian
-2.02605307089176	-0.354674392157339	4	Caucasian
-1.57731051540881	-1.4084328158936	4	Caucasian
0.0869979256096074	1.00935190470202	5	Caucasian
-1.81134558297981	-0.731515592393574	2	Caucasian
-2.36109464892086	-0.612778496314545	4	Caucasian
-1.96001996358246	1.4790202787684	5	Caucasian
-0.989601876848389	-2.36706450700513	4	Caucasian
-2.4510861656751	0.884767035483574	3	Caucasian
-1.22682207780972	-3.01233374943556	4	Caucasian
-3.09935029413411	-1.07998928612637	4	Caucasian
-3.01935762204682	-0.96522936650538	4	Caucasian
-2.30030453890068	0.9661854616576	5	Caucasian
-2.80625084979613	-0.937207416520343	4	Caucasian
-2.47859598200449	-1.13614567595931	4	Caucasian
-2.50779634560813	-0.896273750880293	4	Caucasian
-1.96778955392963	1.26193303814988	5	Caucasian
0.0374592690616625	0.0267901146952032	2	Caucasian
-2.54110330617267	-1.25284691659325	4	Caucasian
-0.308352910712743	0.227118166780208	2	Caucasian
-2.13488807868791	0.701365244991385	5	Caucasian
-2.39483626825709	-1.1314580669473	4	Caucasian
-2.32208171573563	-1.1291705712287	4	Caucasian
-1.8438366790462	1.5892467454518	5	Caucasian
-1.03041583713182	-2.21192712658735	4	Caucasian
-2.00921122590386	1.53278021435061	5	Caucasian
-1.36527480989366	-0.194349270046179	4	Caucasian
-1.80252120452161	-1.70658512924736	4	Caucasian
-1.63230935877306	-0.402562306355464	4	Caucasian
-1.48880602367588	-2.71481982731136	4	Caucasian
-1.48714641926497	-1.1361299761828	2	Caucasian
-2.03259044665949	-1.52601730418953	4	Caucasian
-3.17165235864452	-1.24256001474888	4	Caucasian
0.959335679934232	-0.83555494857273	2	Caucasian
-2.12374460590217	0.897354748693609	5	Caucasian
-3.08025867172534	-1.20071183891018	4	Caucasian
-2.37298504425498	0.509269767611338	4	Caucasian
-3.01462850885376	-1.69726784839114	4	Caucasian
-2.44853841220541	0.0353993545774217	4	Caucasian
-0.887482958617422	0.140406836173956	2	Caucasian
-2.21935532788596	0.198788855479943	2	Caucasian
-1.86929625787688	0.149157287497646	2	Caucasian
-1.35704265171106	-2.96007015634939	4	Caucasian
-1.72713308348149	-0.395572643224935	5	Caucasian
-2.48250616195788	-1.15817216407846	4	Caucasian
-2.98392636359921	-0.975604979854196	4	Caucasian
-2.50218796624622	-1.367838300714	4	Caucasian
-1.07596248441435	-2.87620159077579	4	Caucasian
-1.51751022444272	1.05571567705489	5	Caucasian
-1.65605011523425	-2.41844366605693	4	Caucasian
0.397419340266701	-2.55559310754042	1	Caucasian
1.105177881967	-0.841977586951178	2	Caucasian
-2.18332319161943	-0.737020088830476	4	Caucasian
-0.974288686531114	-2.20286105014263	4	Caucasian
-1.73062308550301	-2.77604302094661	4	Caucasian
-1.29822279583557	-2.22528271510495	4	Caucasian
-1.27395096409329	-1.98667718944814	4	Caucasian
-2.26276940895642	1.07973540806298	5	Caucasian
-1.9083707027905	0.389204373252198	2	Caucasian
-0.616488390708703	0.404123114705443	2	Caucasian
-1.97364245505991	1.22067975850992	5	Caucasian
1.21715353104198	-3.19871789663896	1	Caucasian
-1.14051436508225	-2.02826199348524	4	Caucasian
-1.90341764690274	0.792713029907159	5	Caucasian
-3.00869994846454	-1.15451082357598	4	Caucasian
-2.0736007634293	0.793797528586202	5	Caucasian
1.28543866439889	-2.19159889231453	1	Caucasian
-2.33854179565799	-0.0394017692031997	4	Caucasian
-1.30906402576225	-2.27778962936557	4	Caucasian
-2.26000009093936	0.00506557671401031	2	Caucasian
-2.89436522444789	-1.16739471270504	4	Caucasian
-1.22414041635446	-3.04736516660346	4	Caucasian
-2.8975002091096	-0.976154482867271	4	Caucasian
-1.23961730201757	-2.06330112493761	4	Caucasian
-2.22936618931143	-0.236862263450213	2	Caucasian
-1.94265798198523	0.825905468286048	5	Caucasian
-2.91841317972154	-1.24312845948723	4	Caucasian
-1.80804864564485	-1.67921379300497	4	Caucasian
-0.943769101461386	0.889219958224261	2	Caucasian
-1.78802825172	-1.9232139618546	4	Caucasian
0.856856859010073	-0.572718392231057	1	Caucasian
-1.57950226115838	-2.17532402412512	4	Caucasian
1.19016945522368	-0.925074780042253	2	Caucasian
-1.97178917285995	0.556334472986665	5	Caucasian
-2.88597914658316	-1.23370115340038	4	Caucasian
0.39705779184826	-0.180005365944931	2	Caucasian
1.31916841503571	-3.12128127592333	1	Caucasian
-2.51786926538805	-1.18842385745846	4	Caucasian
-1.33853779398404	-1.65223727173381	4	Caucasian
0.154008538974232	0.0899196080038571	2	Caucasian
-1.39360713582112	1.46163063130232	5	Caucasian
-0.905760966421517	-2.15956812868052	1	Caucasian
-1.09224220830773	1.33767766543647	5	Caucasian
0.494487444944257	-0.0418371514935361	2	Caucasian
-2.65126092236319	0.912597501047657	4	Caucasian
-2.9442278068134	0.221288004959855	4	Korean
-2.93892865613832	0.442911838918976	4	Korean
-1.12321449494105	0.338048445551329	2	Korean
-1.25934575865533	-1.72458557157586	4	Korean
-1.16496177585931	-2.21885718684014	4	Korean
-1.06069663305203	-1.43108130804907	4	Korean
-0.917541113272985	0.46652194386498	2	Korean
-1.20013936580511	2.09057546969641	5	Korean
-2.21164923292919	-1.50060104688422	4	Korean
-2.49256972031621	1.55841697453928	5	Korean
-0.823774879851951	-1.0450364947987	4	Korean
1.91840343988888	-2.82322545402934	1	Korean
-2.54144721071591	-1.19371857174304	4	Korean
3.45808027628598	2.43839478019581	2	Korean
-2.68152298059273	0.89614852889378	4	Korean
-0.247296552758455	-3.91468630331007	2	Korean
-1.43304253757826	-0.251473758785483	2	Korean
-3.11191243319102	-0.397833797760903	4	Korean
-1.08464575528968	1.09460803131284	2	Korean
-2.29592408457845	1.16782795474283	5	Korean
-1.40008255997298	0.974628971371936	5	Korean
-1.05405554648791	-0.629708550782493	2	Korean
-2.39808575886281	-1.28084257032616	4	Korean
1.25282716628655	0.95359618078972	5	Korean
-1.89723326632004	1.68526061038467	5	Korean
-0.782826873014381	1.73602130088735	5	Korean
-2.1297651700229	1.68078738036537	5	Korean
-1.47489780822665	-1.9837098465426	4	Korean
-2.29373746078048	1.16016469004937	5	Korean
-1.01505844190363	1.18488530544537	5	Korean
-1.61834850407382	0.566146707205223	5	Korean
-1.50829319358547	-0.275493936896986	5	Korean
-3.648536223564	-0.0661492235104953	1	Korean
-2.16726158994026	1.29449871611836	5	Korean
-3.15747391658844	-1.00763207087788	4	Korean
-2.66388520500405	-0.631269550676858	4	Korean
-1.31679969867566	0.550636377519932	5	Korean
0.0768658798041198	1.11081297407068	5	Korean
-1.65523016559253	1.79227516992274	5	Korean
-0.617496665380771	0.51760018880018	2	Korean
-0.0662007519046256	0.0163798263297963	2	Korean
-2.5241536645482	1.23321752165178	5	Korean
-0.881610518151767	0.753063803624864	2	Korean
-2.92033572299102	0.351230935811251	4	Korean
-0.797188644970015	-2.25133730979262	4	Korean
-0.914951010385497	1.36401301605941	5	Korean
-2.57507732920392	1.11155326934536	5	Korean
-2.48938941313754	1.5479764579561	5	Korean
-2.25640915395318	1.32083539706405	5	Korean
-1.19920940914877	0.197264630953901	2	Korean
-2.66888677433297	-0.695006959525434	4	Korean
3.10790144237483	0.745444109625006	1	Korean
-0.243001846647324	0.494712944657629	2	Korean
-1.69160700983872	-1.98995974239832	4	Korean
-2.10205381031015	-0.00345148236040441	2	Korean
-0.931096608828663	2.24522548689713	5	Korean
-1.64611445559509	0.89259194044405	5	Korean
-2.89128806434121	-1.25016999366803	4	Korean
-0.992565441899892	2.1767391664419	5	Korean
-1.37833922939506	0.453454668252646	5	Korean
-1.01878520248194	1.20183169213951	5	Korean
-2.44023633557383	1.37453458180829	5	Korean
-2.52858028624401	0.795150063756831	5	Korean
-1.83124089552131	-1.96646958972176	4	Korean
-2.87646461241754	-0.448475430847913	4	Korean
-3.06942971186794	0.193715026060157	4	Korean
-2.42446576972177	-2.57990615569896	4	Korean
-2.14784325174128	0.477454450306994	2	Korean
0.106398682524933	0.391893970830671	2	Korean
-2.7205731738271	-1.52362870344817	4	Korean
-1.82141157304896	-1.55004219971238	4	Korean
1.32198677383241	-0.377561467728313	1	Korean
-1.46542234966038	0.408609958286199	2	Korean
-2.08407834550766	-2.78231530535435	5	Korean
1.04581063375291	-0.396264090243718	5	Korean
0.61401806065401	0.414039925106144	1	Korean
-1.83998888463493	-1.06565631854246	2	Korean
-0.644688922139567	2.56852179681377	5	Korean
0.317607386207953	0.455957951608885	2	Korean
-0.590236722658299	2.03922477222854	5	Korean
2.14663702192679	-1.79428352855934	1	Korean
1.03396298067803	2.63046773894074	3	Korean
-0.143546864477497	1.37236788401341	5	Korean
-1.73139788027604	-0.856583823764835	4	Korean
-2.38372814574927	1.1271756639341	5	Korean
-2.32176618075293	0.87925782638828	4	Korean
-2.32674156016161	0.94253561782451	4	Korean
-0.327423465026189	0.00995305462530244	2	Korean
-1.4103719880889	0.201648083583455	5	Korean
-2.07882954436332	1.56730562844701	5	Korean
1.4155559215207	-0.872038778167902	1	Korean
-1.70133835389926	0.0793184276306401	2	Korean
-2.43355744009381	-0.581879825084733	2	Korean
0.132918958555868	-0.184330331208956	2	Korean
-1.10657332156622	1.58265260896439	2	Korean
-2.49766119303593	1.46600378900281	5	Korean
-1.49783390836907	0.808191282369635	5	Korean
-0.697807265672587	1.08039486887696	2	Korean
-0.860227488309248	-0.205928305972518	2	Korean
1.73413817287568	-0.981011870983525	1	Korean
2.37182799019713	-2.3321798990757	1	Korean
-2.60772287165102	-0.0573049491411611	4	Korean
-3.03249700160443	-0.703180494176942	4	Korean
-1.95978437822876	1.49486379264755	5	Korean
-1.27762205056576	-1.05907097916449	2	Korean
-2.27080026616644	1.24899257650606	5	Korean
-1.73320511968273	-0.260667654666348	4	Korean
0.371693804833062	1.90089086267262	3	Korean
-2.03228519490316	1.44996853668652	5	Korean
-1.77059724087495	-0.0236235774681336	5	Korean
-1.00920617332329	0.893480155470115	2	Korean
-1.8514260870754	0.267637696225951	5	Korean
-1.81891483766578	2.22381367392008	5	Korean
-0.832494801397886	1.06153259437728	5	Korean
1.68015068738572	-1.99472630809405	1	Korean
0.641982569545352	4.19551705976852	5	Korean
-2.56502558379892	1.63077552486591	5	Korean
-1.5764079327911	1.13823727379336	5	Korean
0.152891546842874	0.415812576613482	2	Korean
-0.0920477656749678	0.740538611398745	2	Korean
-1.11307620511241	2.85920455997926	1	Korean
-1.06372128124031	0.0435428417508927	4	Korean
-1.42154490524092	0.35318014543392	2	Korean
0.586195432970143	1.93280516232549	5	Korean
0.274126550040483	-0.551225782437283	2	Korean
-2.63553468813405	0.412272064773664	4	Korean
-1.91518467967284	0.695739213896022	5	Korean
-1.67007916578532	0.659360512655764	5	Korean
-2.00812135011095	1.70462150184265	5	Korean
0.4822059793388	0.099862010946365	2	Korean
-1.46185061175896	-0.601708837098796	2	Korean
-1.13274581821806	0.240515559855249	2	Korean
-2.54223316172931	-0.630339538671031	4	Korean
-1.10812200887182	-2.45437662646599	4	Korean
-0.238682037767006	0.701612525807087	2	Korean
-0.570880234337719	0.669889349030975	2	Korean
-0.475999877911656	0.202729806401085	2	Korean
-2.03895713411157	1.49806914027633	5	Korean
-2.30226881784984	1.85172297384284	5	Korean
-0.913354815639364	1.58551884181066	2	Korean
2.38645522573091	0.65085298346274	4	Korean
-1.18324599518322	-0.493381107581003	2	Korean
-0.642507285532854	1.52074601926941	5	Korean
-1.95769410181991	-1.16678682246958	4	Korean
-1.43534057716224	-1.57114859694895	4	Korean
-1.31163949547057	0.745798556244245	2	Korean
2.58060751490849	-1.41678759460294	2	Korean
-2.22337007629629	0.710633047433448	2	Korean
-0.227556029352788	1.25171085068566	5	Korean
0.0292957946039001	1.04548369147758	5	Korean
-2.15346555546793	0.842861897423293	5	Korean
-1.38989275112418	-0.520151309106521	4	Korean
0.321061514720323	0.888450162980355	5	Korean
-0.538893522089195	1.11214850254425	5	Korean
-2.40060357083467	1.28369484351512	4	Korean
2.26025405361957	-1.00809151947003	5	Korean
0.0978875088599738	0.373193322660374	2	Korean
-2.93537791329064	-0.581819545509643	4	Korean
-2.39231169733365	1.06768976579786	5	Korean
-1.88735687717544	-1.20528391729595	4	Korean
-1.82857769500839	1.16438146951157	5	Korean
-1.00705584399765	3.69766476817721	3	Korean
0.748985456500456	-1.32045144021778	1	Korean
0.183016714869659	0.159696039753113	2	Korean
-0.115249804107256	0.430616028150467	2	Korean
1.46153228630447	-0.460689762241759	1	Korean
-0.871889656869976	0.0234690613212681	2	Korean
1.28477030927107	-1.69133966611141	1	Korean
-1.84089023180781	1.60536506126752	5	Korean
-1.89385526726407	0.308071625412233	4	Korean
-1.60720200629422	1.99207366323423	5	Korean
-0.102051344899067	-2.6766779293349	1	Korean
-1.64645999779942	1.61807721001936	5	Korean
-1.19211115906618	2.12244219745778	5	Korean
-0.199110485572502	0.292783848093958	2	Korean
-1.46080137553125	-0.419320374644259	4	Korean
0.0381354694691609	-1.03963443873667	2	Korean
0.588862544052932	-1.78717925136613	2	Korean
-1.51435173507668	1.73309015735487	5	Korean
-1.10809045727729	-0.716151065047038	2	Korean
-0.377786758246518	0.163537191140299	2	Korean
-1.85483278469302	1.6350321853101	5	Korean
2.28078754697357	1.21899526150181	3	Korean
-2.10498832054148	0.206838909046267	4	Korean
-2.07231993484038	1.58745966159283	5	Korean
-0.933418144817242	0.738910397734098	5	Korean

## Sheet: figure5_b
	Distance	Cluster	Set
CT-001	14.5206275555209	Cluster 3	Caucasian
CT-002	9.13031509603231	Cluster 5	Caucasian
CT-003	12.0633722585597	Cluster 3	Caucasian
CT-004	11.0191510983989	Cluster 3	Caucasian
CT-005	14.5640431435397	Cluster 5	Caucasian
CT-006	13.7234526662749	Cluster 5	Caucasian
CT-007	12.2303553716446	Cluster 1	Caucasian
CT-008	13.0821769132522	Cluster 5	Caucasian
CT-009	15.4701954920223	Cluster 3	Caucasian
CT-010	14.6925601015572	Cluster 5	Caucasian
CT-011	14.6515930844326	Cluster 6	Caucasian
CT-012	14.9431135253572	Cluster 3	Caucasian
CT-013	10.5868692183582	Cluster 1	Caucasian
CT-014	11.7238062795727	Cluster 4	Caucasian
CT-015	14.9799528214193	Cluster 6	Caucasian
CT-016	11.5355791641816	Cluster 3	Caucasian
CT-017	12.6959217912152	Cluster 3	Caucasian
CT-018	11.0363357911393	Cluster 3	Caucasian
CT-019	8.72582179476085	Cluster 5	Caucasian
CT-020	20.6567899715036	Cluster 6	Caucasian
CT-021	15.0996344020262	Cluster 5	Caucasian
CT-022	12.6955652969457	Cluster 3	Caucasian
CT-023	12.1960934532256	Cluster 6	Caucasian
CT-024	12.2443709529092	Cluster 4	Caucasian
CT-025	14.934415652515	Cluster 5	Caucasian
CT-026	11.6654980458722	Cluster 5	Caucasian
CT-027	13.3355243380483	Cluster 3	Caucasian
CT-028	13.854213779672	Cluster 3	Caucasian
CT-029	12.1829003794009	Cluster 3	Caucasian
CT-030	9.82499372293183	Cluster 5	Caucasian
CT-031	20.6223801353798	Cluster 6	Caucasian
CT-032	21.9914514882939	Cluster 6	Caucasian
CT-033	13.843195092603	Cluster 3	Caucasian
CT-034	18.8524006850765	Cluster 2	Caucasian
CT-035	12.9838753967246	Cluster 5	Caucasian
CT-036	12.8051087768928	Cluster 5	Caucasian
CT-037	13.0662097523785	Cluster 2	Caucasian
CT-038	12.6221677551601	Cluster 4	Caucasian
CT-039	14.3434772030586	Cluster 5	Caucasian
CT-040	19.3436654779606	Cluster 3	Caucasian
CT-041	14.7996249637834	Cluster 4	Caucasian
CT-042	13.3553292029895	Cluster 3	Caucasian
CT-043	10.0513471698054	Cluster 5	Caucasian
CT-044	17.9913342181456	Cluster 5	Caucasian
CT-045	11.0288628573756	Cluster 5	Caucasian
CT-046	17.011154958349	Cluster 1	Caucasian
CT-047	12.8696865883082	Cluster 2	Caucasian
CT-048	16.4318604709068	Cluster 2	Caucasian
CT-049	13.2108422770825	Cluster 6	Caucasian
CT-050	12.6126622982668	Cluster 5	Caucasian
CT-051	13.5936475189346	Cluster 5	Caucasian
CT-052	21.0125544786238	Cluster 2	Caucasian
CT-053	12.623861968796	Cluster 3	Caucasian
CT-054	22.3466503793363	Cluster 3	Caucasian
CT-055	17.2092099367297	Cluster 1	Caucasian
CT-056	28.1131564104333	Cluster 3	Caucasian
CT-057	14.6283809059613	Cluster 2	Caucasian
CT-058	13.2975691489518	Cluster 4	Caucasian
CT-059	10.9531528032496	Cluster 3	Caucasian
CT-060	12.4792215445613	Cluster 4	Caucasian
CT-061	17.4161691322267	Cluster 2	Caucasian
CT-062	23.4775379897261	Cluster 2	Caucasian
CT-063	13.5303198892148	Cluster 4	Caucasian
CT-064	12.9039802153642	Cluster 5	Caucasian
CT-065	11.8110629737519	Cluster 3	Caucasian
CT-066	14.7454834811466	Cluster 4	Caucasian
CT-067	10.484313166957	Cluster 3	Caucasian
CT-068	13.9306551143732	Cluster 3	Caucasian
CT-069	16.4621235377587	Cluster 3	Caucasian
CT-070	16.6208488925072	Cluster 1	Caucasian
CT-071	12.5702078820894	Cluster 5	Caucasian
CT-072	12.8894918097049	Cluster 5	Caucasian
CT-073	14.8088127181999	Cluster 6	Caucasian
CT-074	14.892711780525	Cluster 3	Caucasian
CT-075	11.1694577057195	Cluster 3	Caucasian
CT-076	15.5414547229505	Cluster 6	Caucasian
CT-077	17.7995117646876	Cluster 3	Caucasian
CT-078	14.4728591685762	Cluster 5	Caucasian
CT-079	12.5884485521027	Cluster 6	Caucasian
CT-080	15.7326601655051	Cluster 3	Caucasian
CT-081	10.3130959006486	Cluster 5	Caucasian
CT-082	12.7907497170948	Cluster 1	Caucasian
CT-083	19.6341782736849	Cluster 5	Caucasian
CT-084	17.1088031019156	Cluster 3	Caucasian
CT-085	11.719323179745	Cluster 3	Caucasian
CT-086	15.9080899329181	Cluster 3	Caucasian
CT-087	17.7709877204427	Cluster 6	Caucasian
CT-088	18.6363516246591	Cluster 6	Caucasian
CT-089	12.7786561031567	Cluster 1	Caucasian
CT-090	29.5439164804555	Cluster 6	Caucasian
CT-091	14.6016754872628	Cluster 1	Caucasian
CT-092	17.1360666079627	Cluster 1	Caucasian
CT-093	18.3276761364621	Cluster 2	Caucasian
CT-094	11.9027356246263	Cluster 1	Caucasian
CT-095	11.9219255152305	Cluster 3	Caucasian
CT-096	14.5333298863374	Cluster 3	Caucasian
CT-097	16.0867500301878	Cluster 1	Caucasian
CT-098	14.9943556115721	Cluster 3	Caucasian
CT-099	13.0806227286485	Cluster 3	Caucasian
CT-100	10.653947586783	Cluster 3	Caucasian
CT-101	20.7225760765688	Cluster 5	Caucasian
CT-102	17.6719585435269	Cluster 6	Caucasian
CT-103	15.0471992171287	Cluster 3	Caucasian
CT-104	12.2264041615362	Cluster 5	Caucasian
CT-105	12.2264041669868	Cluster 5	Caucasian
CT-106	13.4288113390204	Cluster 5	Caucasian
CT-107	13.2824864533404	Cluster 5	Caucasian
CT-108	15.5525703789303	Cluster 1	Caucasian
CT-109	12.2803911573636	Cluster 6	Caucasian
CT-110	10.7035555929016	Cluster 5	Caucasian
CT-111	11.9712571358234	Cluster 5	Caucasian
CT-112	18.9620001279015	Cluster 3	Caucasian
CT-113	18.2789502239555	Cluster 4	Caucasian
CT-114	19.7111646850047	Cluster 5	Caucasian
CT-115	8.81874941257457	Cluster 6	Caucasian
CT-116	13.4222053639328	Cluster 5	Caucasian
CT-117	21.2431108488012	Cluster 1	Caucasian
CT-118	13.8606656935264	Cluster 6	Caucasian
CT-119	17.283712315009	Cluster 5	Caucasian
CT-120	22.408169044509	Cluster 5	Caucasian
CT-121	13.1233651092768	Cluster 5	Caucasian
CT-122	15.9599782249366	Cluster 3	Caucasian
CT-123	13.7196102235535	Cluster 6	Caucasian
CT-124	11.3046581332526	Cluster 3	Caucasian
CT-125	11.6991475524516	Cluster 3	Caucasian
CT-126	15.9581262617704	Cluster 2	Caucasian
CT-127	11.4420271269299	Cluster 5	Caucasian
CT-128	14.3914522512645	Cluster 3	Caucasian
CT-129	14.8399346444798	Cluster 5	Caucasian
CT-130	15.3069183654056	Cluster 3	Caucasian
CT-131	12.7058392960738	Cluster 1	Caucasian
CT-132	12.0153706473321	Cluster 5	Caucasian
CT-133	16.1742670405983	Cluster 1	Caucasian
CT-134	10.2816941553329	Cluster 3	Caucasian
CT-135	13.0700238691895	Cluster 1	Caucasian
CT-136	14.0403095622	Cluster 2	Caucasian
CT-137	17.7098560441485	Cluster 1	Caucasian
CT-138	12.0178517852263	Cluster 3	Caucasian
CT-139	18.8242718587023	Cluster 3	Caucasian
CT-140	20.9450072846568	Cluster 3	Caucasian
CT-141	12.217712502863	Cluster 6	Caucasian
CT-142	14.7041116841432	Cluster 5	Caucasian
CT-143	28.3409308519053	Cluster 6	Caucasian
CT-144	11.6232924302756	Cluster 3	Caucasian
CT-145	16.565599895824	Cluster 5	Caucasian
CT-146	17.0706099965945	Cluster 6	Caucasian
CT-147	15.6696931406703	Cluster 6	Caucasian
CT-148	10.9742787731539	Cluster 6	Caucasian
CT-149	12.2450420223009	Cluster 3	Caucasian
CT-150	13.6298433688951	Cluster 5	Caucasian
CT-151	16.9724126751311	Cluster 6	Caucasian
CT-152	13.155860618318	Cluster 6	Caucasian
CT-153	13.777750571452	Cluster 4	Caucasian
CT-154	12.3888101607326	Cluster 3	Caucasian
CT-155	18.8701520665091	Cluster 6	Caucasian
CT-156	15.6508613416577	Cluster 6	Caucasian
CT-157	11.1248319767074	Cluster 1	Caucasian
CT-158	10.280617245796	Cluster 3	Caucasian
CT-159	21.204995255904	Cluster 6	Caucasian
CT-160	18.8477176012822	Cluster 6	Caucasian
CT-161	13.020317703912	Cluster 3	Caucasian
CT-162	8.09018439935423	Cluster 3	Caucasian
CT-163	11.7476129789036	Cluster 6	Caucasian
CT-164	13.7247208397739	Cluster 3	Caucasian
CT-165	12.8410612720845	Cluster 6	Caucasian
CT-166	14.1196428891236	Cluster 6	Caucasian
CT-167	18.4545346786572	Cluster 1	Caucasian
CT-168	13.2648630631611	Cluster 6	Caucasian
CT-169	14.3699548119223	Cluster 3	Caucasian
CT-170	11.8056775123074	Cluster 3	Caucasian
CT-171	9.99731526049426	Cluster 3	Caucasian
CT-172	11.4962229746632	Cluster 6	Caucasian
CT-173	11.4962230092225	Cluster 6	Caucasian
CT-174	17.8608338697945	Cluster 3	Caucasian
CT-175	18.6634338471968	Cluster 3	Caucasian
CT-176	12.5842569190649	Cluster 3	Caucasian
CT-177	17.0203496250328	Cluster 3	Caucasian
CT-178	18.7645432352246	Cluster 6	Caucasian
CT-179	13.4400318369325	Cluster 3	Caucasian
CT-180	18.6627218702555	Cluster 5	Caucasian
CT-181	15.6383666781201	Cluster 6	Caucasian
CT-182	16.2210940015709	Cluster 3	Caucasian
CT-201	23.797543306135	Cluster 3	Caucasian
CT-202	12.0223339788167	Cluster 3	Caucasian
CT-203	13.501330672866	Cluster 5	Caucasian
CT-204	13.9838419933313	Cluster 2	Caucasian
CT-205	18.0663659761673	Cluster 2	Caucasian
CT-206	10.0538549384699	Cluster 5	Caucasian
CT-207	13.4247951182219	Cluster 5	Caucasian
CT-208	18.8075620937378	Cluster 6	Caucasian
CT-209	12.7050460851303	Cluster 5	Caucasian
CT-210	15.424350939165	Cluster 1	Caucasian
CT-211	11.2804968715889	Cluster 5	Caucasian
CT-212	8.02608479522388	Cluster 6	Caucasian
CT-213	13.0222005535719	Cluster 5	Caucasian
CT-214	17.9445140082258	Cluster 5	Caucasian
CT-215	13.2257884897946	Cluster 3	Caucasian
CT-216	14.0782083862994	Cluster 5	Caucasian
CT-217	16.048690858903	Cluster 5	Caucasian
CT-218	14.8939010371495	Cluster 6	Caucasian
CT-219	15.9510924065931	Cluster 3	Caucasian
CT-220	18.3978214092939	Cluster 6	Caucasian
CT-221	12.7058833176774	Cluster 3	Caucasian
CT-222	13.7039527431533	Cluster 3	Caucasian
CT-223	13.3851833623052	Cluster 2	Caucasian
CT-224	14.3152032389174	Cluster 6	Caucasian
CT-225	9.7610047254772	Cluster 3	Caucasian
CT-226	13.1419743193415	Cluster 3	Caucasian
CT-227	10.7357878649035	Cluster 3	Caucasian
CT-228	11.3230053190035	Cluster 5	Caucasian
CT-229	9.69139955264991	Cluster 3	Caucasian
CT-230	16.000849586775	Cluster 5	Caucasian
CT-231	6.84419636356836	Cluster 6	Caucasian
CT-232	15.4028219020234	Cluster 1	Caucasian
CT-233	13.0987306095944	Cluster 1	Caucasian
CT-234	9.15521722840155	Cluster 6	Caucasian
CT-235	13.9156910822159	Cluster 3	Caucasian
CT-236	14.8571273158329	Cluster 1	Caucasian
CT-237	14.5019742143753	Cluster 3	Caucasian
CT-238	13.7715345748465	Cluster 3	Caucasian
CT-239	20.9068694867623	Cluster 6	Caucasian
CT-240	16.8620894560243	Cluster 6	Caucasian
CT-241	15.8203508556058	Cluster 6	Caucasian
CT-242	14.1949561401623	Cluster 3	Caucasian
CT-243	19.9173036587513	Cluster 6	Caucasian
CT-251	20.4018863919775	Cluster 3	Caucasian
CT-252	16.8382837294896	Cluster 3	Caucasian
CT-253	17.6341452909227	Cluster 3	Caucasian
CT-254	15.1607993016439	Cluster 6	Caucasian
CT-255	18.1433986225029	Cluster 6	Caucasian
CT-256	21.507879270983	Cluster 6	Caucasian
CT-257	11.3123538263152	Cluster 3	Caucasian
CT-258	8.64449247148416	Cluster 3	Caucasian
CT-259	15.4127570009327	Cluster 3	Caucasian
CT-260	16.3749533541473	Cluster 5	Caucasian
CT-261	8.10497882652208	Cluster 3	Caucasian
CT-262	17.9648375015611	Cluster 3	Caucasian
CT-263	17.2325470746481	Cluster 3	Caucasian
CT-264	19.8487418716687	Cluster 6	Caucasian
CT-265	13.7064714109576	Cluster 5	Caucasian
CT-266	13.1104945169276	Cluster 6	Caucasian
CT-267	16.6553443170342	Cluster 6	Caucasian
CT-268	13.8327978374359	Cluster 6	Caucasian
CT-269	9.59766716330286	Cluster 3	Caucasian
CT-270	15.6087052107257	Cluster 5	Caucasian
CT-271	10.1335731471158	Cluster 3	Caucasian
CT-272	14.1335790854844	Cluster 3	Caucasian
CT-273	11.3916623825737	Cluster 3	Caucasian
CT-274	14.9570158050479	Cluster 3	Caucasian
CT-275	14.8438958274953	Cluster 3	Caucasian
CT-276	12.2049179078859	Cluster 3	Caucasian
CT-277	12.8767987947888	Cluster 6	Caucasian
CT-278	18.7587425464636	Cluster 3	Caucasian
CT-279	23.0051341016081	Cluster 5	Caucasian
CT-280	13.9223292438684	Cluster 3	Caucasian
CT-281	13.7263407476773	Cluster 3	Caucasian
CT-282	13.2730403561481	Cluster 3	Caucasian
CT-283	14.4090969803778	Cluster 3	Caucasian
CT-284	14.0752599279593	Cluster 1	Caucasian
CT-285	12.7292560524305	Cluster 3	Caucasian
CT-286	14.194659586536	Cluster 3	Caucasian
CT-287	12.695744516188	Cluster 6	Caucasian
CT-288	21.0117918643726	Cluster 3	Caucasian
CT-289	13.9121202180622	Cluster 6	Caucasian
CT-290	9.84118533465547	Cluster 3	Caucasian
LV-001	10.7108068214733	Cluster 4	Caucasian
LV-003	10.7557763323448	Cluster 1	Caucasian
LV-004	10.773636659682	Cluster 1	Caucasian
LV-005	9.42027477235388	Cluster 2	Caucasian
LV-006	11.9236436238075	Cluster 1	Caucasian
LV-007	10.1508418526254	Cluster 4	Caucasian
LV-008	6.75839001225054	Cluster 1	Caucasian
LV-009	10.9001298673312	Cluster 1	Caucasian
LV-010	11.0037261850426	Cluster 4	Caucasian
LV-011	10.2069335131508	Cluster 1	Caucasian
LV-012	10.8825998018781	Cluster 2	Caucasian
LV-013	11.0926484726684	Cluster 2	Caucasian
LV-014	17.5045762486549	Cluster 4	Caucasian
LV-015	12.1530619462478	Cluster 4	Caucasian
LV-016	11.5576975265483	Cluster 2	Caucasian
LV-017	9.3688472269864	Cluster 1	Caucasian
LV-018	11.1882416155608	Cluster 2	Caucasian
LV-019	9.51345871485547	Cluster 2	Caucasian
LV-020	10.6882990684586	Cluster 1	Caucasian
LV-021	10.0937137501609	Cluster 4	Caucasian
LV-022	9.82573204501272	Cluster 1	Caucasian
LV-023	10.8639967233055	Cluster 1	Caucasian
LV-024	9.39216644340185	Cluster 2	Caucasian
LV-025	10.4240867032049	Cluster 5	Caucasian
LV-026	10.4396209162651	Cluster 1	Caucasian
LV-027	7.98824596015353	Cluster 2	Caucasian
LV-028	8.38780940336706	Cluster 1	Caucasian
LV-029	9.30202749821116	Cluster 1	Caucasian
LV-030	12.3963256978062	Cluster 1	Caucasian
LV-031	8.76077681441242	Cluster 1	Caucasian
LV-032	10.6138515086695	Cluster 4	Caucasian
LV-033	8.19779060315817	Cluster 1	Caucasian
LV-034	10.8069770246077	Cluster 4	Caucasian
LV-035	10.7909165817549	Cluster 1	Caucasian
LV-036	15.0708724022349	Cluster 1	Caucasian
LV-037	10.1994341401036	Cluster 2	Caucasian
LV-038	8.79018806046664	Cluster 2	Caucasian
LV-039	9.09609882535045	Cluster 1	Caucasian
LV-040	13.4466670836709	Cluster 3	Caucasian
LV-041	9.25080994632536	Cluster 4	Caucasian
LV-042	8.4670705261882	Cluster 1	Caucasian
LV-043	12.1369483281746	Cluster 1	Caucasian
LV-044	13.204794416842	Cluster 5	Caucasian
LV-045	8.39616899780411	Cluster 1	Caucasian
LV-046	6.09925017330514	Cluster 1	Caucasian
LV-047	19.1992124098953	Cluster 1	Caucasian
LV-048	16.8842418806377	Cluster 2	Caucasian
LV-049	10.9075135099096	Cluster 2	Caucasian
LV-050	10.2746463556437	Cluster 1	Caucasian
LV-051	12.3954814537564	Cluster 1	Caucasian
LV-052	9.12630914775516	Cluster 1	Caucasian
LV-053	12.5500126645101	Cluster 4	Caucasian
LV-054	14.1416051608597	Cluster 2	Caucasian
LV-055	15.9591078064739	Cluster 4	Caucasian
LV-056	9.17507821723894	Cluster 2	Caucasian
LV-057	9.81522360870782	Cluster 1	Caucasian
LV-058	6.28908966409124	Cluster 2	Caucasian
LV-059	7.87117373649438	Cluster 1	Caucasian
LV-060	12.9756110647734	Cluster 5	Caucasian
LV-061	13.3882777839739	Cluster 4	Caucasian
LV-062	12.9378282473161	Cluster 4	Caucasian
LV-063	10.9274707097727	Cluster 1	Caucasian
LV-064	10.6448757729296	Cluster 4	Caucasian
LV-065	13.8794825407274	Cluster 2	Caucasian
LV-066	9.14253080907963	Cluster 1	Caucasian
LV-067	11.1584388922981	Cluster 2	Caucasian
LV-068	9.47521204641862	Cluster 4	Caucasian
LV-069	12.5692809128913	Cluster 2	Caucasian
LV-070	10.3822159045003	Cluster 1	Caucasian
LV-071	14.2115635614995	Cluster 1	Caucasian
LV-072	10.1605620348265	Cluster 1	Caucasian
LV-073	8.19654619016481	Cluster 2	Caucasian
LV-074	12.2449079930613	Cluster 2	Caucasian
LV-075	11.9166322001659	Cluster 1	Caucasian
LV-076	12.3935025962248	Cluster 2	Caucasian
LV-077	8.59068296740329	Cluster 1	Caucasian
LV-078	10.5314032570027	Cluster 1	Caucasian
LV-079	12.317581465796	Cluster 1	Caucasian
LV-081	16.8472773063446	Cluster 4	Caucasian
LV-082	6.33378781105998	Cluster 2	Caucasian
LV-083	8.62330878997524	Cluster 2	Caucasian
LV-084	9.97643926217093	Cluster 1	Caucasian
LV-085	7.90755364489296	Cluster 2	Caucasian
LV-086	11.263601369767	Cluster 1	Caucasian
LV-087	10.3164087083558	Cluster 1	Caucasian
LV-088	10.9680125841582	Cluster 1	Caucasian
LV-090	8.73012801977662	Cluster 1	Caucasian
LV-091	10.0146731724726	Cluster 5	Caucasian
LV-092	10.993065694299	Cluster 2	Caucasian
LV-093	12.6811143147253	Cluster 5	Caucasian
LV-094	16.5464801120276	Cluster 1	Caucasian
LV-095	8.09075866337391	Cluster 2	Caucasian
LV-096	12.0374635942141	Cluster 5	Caucasian
LV-097	14.2156119343527	Cluster 4	Caucasian
LV-098	15.3231939721966	Cluster 3	Caucasian
LV-099	14.3819007444757	Cluster 5	Caucasian
LV-100	14.4000328715495	Cluster 1	Caucasian
LV-101	11.5753395168851	Cluster 5	Caucasian
LV-102	9.67837802291724	Cluster 5	Caucasian
LV-103	10.3370214450618	Cluster 4	Caucasian
LV-104	9.16337968957808	Cluster 1	Caucasian
LV-105	10.4424125458903	Cluster 1	Caucasian
LV-106	13.5042124788147	Cluster 2	Caucasian
LV-108	11.431669946214	Cluster 1	Caucasian
LV-109	8.50355461533441	Cluster 4	Caucasian
LV-110	9.51421290785528	Cluster 1	Caucasian
LV-111	16.5509289147247	Cluster 5	Caucasian
LV-113	15.2765099869214	Cluster 1	Caucasian
LV-114	12.0821627935815	Cluster 2	Caucasian
LV-115	9.31880748800779	Cluster 1	Caucasian
LV-116	9.01788536159137	Cluster 2	Caucasian
LV-117	12.7720696918877	Cluster 1	Caucasian
LV-118	8.41660712948331	Cluster 1	Caucasian
LV-119	8.97030563307026	Cluster 1	Caucasian
LV-120	8.75004601227069	Cluster 5	Caucasian
LV-121	18.6717320180482	Cluster 1	Caucasian
LV-122	11.5856847699886	Cluster 5	Caucasian
LV-123	19.5045510465192	Cluster 2	Caucasian
LV-124	12.3307968237443	Cluster 1	Caucasian
LV-125	9.88093930053255	Cluster 1	Caucasian
LV-126	9.81154877726896	Cluster 4	Caucasian
LV-127	10.4687799830599	Cluster 1	Caucasian
LV-128	8.73507757539689	Cluster 2	Caucasian
LV-129	9.34192770909798	Cluster 2	Caucasian
LV-130	12.4763549706714	Cluster 2	Caucasian
LV-131	6.31440728883952	Cluster 2	Caucasian
LV-132	13.6482228172855	Cluster 2	Caucasian
LV-133	15.5300276771006	Cluster 1	Caucasian
LV-134	11.8982124476595	Cluster 1	Caucasian
LV-135	10.4718211669614	Cluster 1	Caucasian
LV-136	8.87801399673492	Cluster 4	Caucasian
LV-137	10.6315856945117	Cluster 1	Caucasian
LV-138	12.2503913660454	Cluster 1	Caucasian
LV-139	7.29116856405146	Cluster 1	Caucasian
LV-140	12.2379745757671	Cluster 2	Caucasian
LV-141	13.6239226397552	Cluster 1	Caucasian
LV-142	9.73886467947343	Cluster 2	Caucasian
LV-143	8.16295713572526	Cluster 1	Caucasian
LV-144	12.1733218716688	Cluster 1	Caucasian
LV-145	12.1216032569265	Cluster 3	Caucasian
LV-146	12.7651662477888	Cluster 2	Caucasian
LV-147	11.9398153296747	Cluster 5	Caucasian
LV-148	7.53934048776042	Cluster 5	Caucasian
LV-149	10.2756299931764	Cluster 2	Caucasian
LV-150	7.86334102899068	Cluster 1	Caucasian
LV-151	10.7257998525764	Cluster 5	Caucasian
LV-152	10.7124393350186	Cluster 2	Caucasian
LV-153	10.7124393550959	Cluster 2	Caucasian
LV-154	10.1550085349001	Cluster 1	Caucasian
LV-155	15.3112892137368	Cluster 1	Caucasian
LV-156	9.37135797803178	Cluster 5	Caucasian
LV-157	13.0432813176367	Cluster 5	Caucasian
LV-158	11.0523655781987	Cluster 2	Caucasian
LV-159	9.75057972899586	Cluster 4	Caucasian
LV-160	9.68023192878345	Cluster 1	Caucasian
LV-161	9.336451204861	Cluster 2	Caucasian
LV-162	9.76829123627076	Cluster 4	Caucasian
LV-163	11.2287924184936	Cluster 1	Caucasian
LV-164	8.93018685772568	Cluster 1	Caucasian
LV-165	5.76485015871819	Cluster 2	Caucasian
LV-166	14.5168233646764	Cluster 2	Caucasian
LV-167	11.7139911469337	Cluster 1	Caucasian
LV-168	10.9761158569892	Cluster 2	Caucasian
LV-169	12.9315610684549	Cluster 1	Caucasian
LV-170	11.6792905934487	Cluster 1	Caucasian
LV-171	9.61136811482946	Cluster 1	Caucasian
LV-172	11.0032017266572	Cluster 1	Caucasian
LV-173	9.82568247717737	Cluster 1	Caucasian
LV-174	11.936312858925	Cluster 4	Caucasian
LV-175	10.9077957803042	Cluster 2	Caucasian
LV-176	7.46777700610264	Cluster 1	Caucasian
LV-177	10.8101908407956	Cluster 1	Caucasian
LV-178	11.0456775777828	Cluster 1	Caucasian
LV-179	11.2571722754158	Cluster 4	Caucasian
LV-180	9.70448614007147	Cluster 4	Caucasian
LV-181	10.2012685480738	Cluster 2	Caucasian
LV-182	10.14147722209	Cluster 1	Caucasian
LV-183	17.5765952107559	Cluster 4	Caucasian
LV-184	10.0429499224489	Cluster 1	Caucasian
LV-185	17.0886515252418	Cluster 2	Caucasian
LV-186	8.52214709059044	Cluster 1	Caucasian
LV-187	13.2301470602933	Cluster 4	Caucasian
LV-188	13.3327225780544	Cluster 1	Caucasian
LV-189	11.6980625980679	Cluster 1	Caucasian
LV-190	8.83392929889886	Cluster 4	Caucasian
LV-191	10.9048021587209	Cluster 1	Caucasian
LV-192	14.9919041368231	Cluster 1	Caucasian
LV-193	9.46070273442695	Cluster 1	Caucasian
LV-194	9.70509458128942	Cluster 2	Caucasian
LV-195	14.8224669456652	Cluster 4	Caucasian
LV-196	8.96778252229147	Cluster 2	Caucasian
LV-197	6.54955710047963	Cluster 4	Caucasian
LV-198	11.2900194971493	Cluster 2	Caucasian
LV-199	10.3950276862761	Cluster 2	Caucasian
LV-200	13.4745203787807	Cluster 2	Caucasian
LV-201	10.4195302730615	Cluster 1	Caucasian
LV-202	9.75125503180109	Cluster 1	Caucasian
LV-203	17.729294479406	Cluster 2	Caucasian
LV-204	14.3247950849637	Cluster 5	Caucasian
LV-205	12.5646899753554	Cluster 5	Caucasian
LV-206	11.4600886378672	Cluster 2	Caucasian
LV-207	14.5868243239554	Cluster 1	Caucasian
LV-208	11.9589601848612	Cluster 1	Caucasian
LV-209	11.7122179671498	Cluster 1	Caucasian
LV-210	12.1636840140286	Cluster 4	Caucasian
LV-211	10.6740135473008	Cluster 2	Caucasian
LV-212	7.51176488587681	Cluster 1	Caucasian
LV-213	8.24612308948406	Cluster 4	Caucasian
LV-214	8.549638780386	Cluster 1	Caucasian
LV-215	10.2044523942996	Cluster 1	Caucasian
LV-216	9.23138889746009	Cluster 2	Caucasian
LV-217	10.665986867808	Cluster 2	Caucasian
LV-218	14.0305603025093	Cluster 1	Caucasian
LV-219	16.8552302814849	Cluster 4	Caucasian
LV-220	12.158003207286	Cluster 1	Caucasian
LV-221	12.0447140577865	Cluster 4	Caucasian
LV-222	17.2348131065713	Cluster 3	Caucasian
LV-223	14.8654260999362	Cluster 1	Caucasian
LV-224	11.8889672122351	Cluster 2	Caucasian
LV-225	15.0758700825264	Cluster 1	Caucasian
LV-226	23.440379112345	Cluster 5	Caucasian
LV-227	5.98911081905975	Cluster 2	Caucasian
LV-228	20.2141784927602	Cluster 4	Caucasian
LV-229	10.7608761252121	Cluster 5	Caucasian
LV-230	11.9549063733051	Cluster 1	Caucasian
LV-231	6.64932468289251	Cluster 1	Caucasian
LV-232	11.7871882841775	Cluster 1	Caucasian
LV-233	9.22262486273394	Cluster 5	Caucasian
LV-234	8.05888761707614	Cluster 1	Caucasian
LV-235	9.6553531954783	Cluster 2	Caucasian
LV-236	8.94732404983502	Cluster 1	Caucasian
LV-237	11.9832116402541	Cluster 2	Caucasian
LV-238	9.30042594389486	Cluster 1	Caucasian
LV-239	11.8738005513385	Cluster 4	Caucasian
LV-240	11.4257915945391	Cluster 2	Caucasian
LV-241	15.901308219035	Cluster 5	Caucasian
LV-242	8.70729076914663	Cluster 2	Caucasian
LV-243	11.2195321982929	Cluster 2	Caucasian
LV-244	11.9268469288267	Cluster 4	Caucasian
LV-245	18.0018803740889	Cluster 1	Caucasian
LV-246	7.51557194214683	Cluster 1	Caucasian
LV-247	8.13759950662814	Cluster 1	Caucasian
LV-248	9.05372532873799	Cluster 1	Caucasian
LV-249	9.06542465799168	Cluster 4	Caucasian
LV-250	11.2097010524072	Cluster 1	Caucasian
LV-251	8.93485451432597	Cluster 4	Caucasian
LV-252	9.65236645297367	Cluster 4	Caucasian
LV-253	9.00799608826751	Cluster 1	Caucasian
LV-254	9.94779552274087	Cluster 1	Caucasian
LV-255	9.96784423079709	Cluster 2	Caucasian
LV-256	10.0232852151146	Cluster 2	Caucasian
LV-257	8.08841599584057	Cluster 2	Caucasian
LV-258	9.35041536313517	Cluster 1	Caucasian
LV-259	9.77436149041012	Cluster 2	Caucasian
LV-260	7.68118410952973	Cluster 1	Caucasian
LV-261	9.94243226765801	Cluster 2	Caucasian
LV-262	14.4778884359049	Cluster 1	Caucasian
LV-263	8.79923065266436	Cluster 2	Caucasian
M3-001	6.30736596600942	Cluster 2	Caucasian
M3-003	11.1179776592881	Cluster 1	Caucasian
M3-005	12.8496643413683	Cluster 4	Caucasian
M3-006	10.3128013971024	Cluster 5	Caucasian
M3-007	13.1814576994637	Cluster 4	Caucasian
M3-008	10.1497085451056	Cluster 4	Caucasian
M3-012	16.3570600308786	Cluster 2	Caucasian
M3-013	9.8789610540616	Cluster 2	Caucasian
M3-016	16.6385457027613	Cluster 1	Caucasian
M3-017	10.0529319346832	Cluster 4	Caucasian
M3-018	11.0619881795448	Cluster 5	Caucasian
M3-019	7.4456747953306	Cluster 4	Caucasian
M3-021	9.64172098506783	Cluster 4	Caucasian
M3-022	9.80717382164113	Cluster 5	Caucasian
M3-023	12.3751667609908	Cluster 4	Caucasian
M3-026	12.3881138291868	Cluster 5	Caucasian
M3-027	9.97922540698165	Cluster 1	Caucasian
M3-028	8.99436067916334	Cluster 1	Caucasian
M3-029	9.01115713800761	Cluster 4	Caucasian
M3-030	11.6830777234337	Cluster 4	Caucasian
M3-031	11.8356102684566	Cluster 2	Caucasian
M3-032	11.1500123036586	Cluster 2	Caucasian
M3-033	11.1785825404456	Cluster 2	Caucasian
M3-035	11.3967768075897	Cluster 4	Caucasian
M3-036	11.5363020938194	Cluster 4	Caucasian
M3-040	12.4485406632971	Cluster 2	Caucasian
M3-041	9.56663422735703	Cluster 2	Caucasian
M3-042	10.0479618631414	Cluster 4	Caucasian
M3-043	11.2224968062456	Cluster 5	Caucasian
M3-044	14.0949416669619	Cluster 4	Caucasian
M3-045	10.4783317851233	Cluster 2	Caucasian
M3-046	15.943026270916	Cluster 4	Caucasian
M3-047	10.0037659338943	Cluster 2	Caucasian
M3-048	15.5569845526442	Cluster 3	Caucasian
M3-049	9.84448436915522	Cluster 5	Caucasian
M3-050	9.90382162100155	Cluster 4	Caucasian
M3-051	11.4377530534623	Cluster 2	Caucasian
M3-052	10.4429709031753	Cluster 4	Caucasian
M3-053	12.1791115821914	Cluster 4	Caucasian
M3-054	13.8374333741784	Cluster 4	Caucasian
M3-055	9.36164341131933	Cluster 5	Caucasian
M3-056	16.4911122494551	Cluster 2	Caucasian
M3-057	13.1286789963031	Cluster 4	Caucasian
M3-058	9.51864569231857	Cluster 5	Caucasian
M3-059	9.61071310110053	Cluster 4	Caucasian
M3-060	12.1050771442968	Cluster 3	Caucasian
M3-062	14.5947684195165	Cluster 4	Caucasian
M3-063	11.2194684292268	Cluster 4	Caucasian
M3-064	11.9441075210479	Cluster 4	Caucasian
M3-065	18.3437077181295	Cluster 5	Caucasian
M3-067	14.1900653250534	Cluster 4	Caucasian
M3-068	10.0093940190429	Cluster 4	Caucasian
M3-069	8.6865205645027	Cluster 4	Caucasian
M3-070	13.7597636315233	Cluster 5	Caucasian
M3-071	9.20885264244713	Cluster 2	Caucasian
M3-072	7.62694504381605	Cluster 4	Caucasian
M3-073	12.6037090898326	Cluster 2	Caucasian
M3-074	11.7094407036462	Cluster 5	Caucasian
M3-075	10.9684027420871	Cluster 4	Caucasian
M3-076	10.9684027441872	Cluster 4	Caucasian
M3-077	14.7711881473825	Cluster 5	Caucasian
M3-078	9.65432599502288	Cluster 4	Caucasian
M3-079	11.8595962591808	Cluster 5	Caucasian
M3-083	13.0903095156912	Cluster 4	Caucasian
M3-085	10.1760304760027	Cluster 4	Caucasian
M3-088	9.26773759483862	Cluster 4	Caucasian
M3-089	10.4915682146007	Cluster 4	Caucasian
M3-090	9.93119459457067	Cluster 2	Caucasian
M3-091	10.2063400535023	Cluster 4	Caucasian
M3-092	16.8132520405847	Cluster 4	Caucasian
M3-094	11.2654535572787	Cluster 2	Caucasian
M3-096	14.2911073004934	Cluster 5	Caucasian
M3-098	11.9406561404067	Cluster 4	Caucasian
M3-099	13.4479065789586	Cluster 4	Caucasian
M3-101	12.3342824260442	Cluster 4	Caucasian
M3-102	15.0145343947834	Cluster 4	Caucasian
M3-103	15.2719105613758	Cluster 2	Caucasian
M3-104	13.3839864930221	Cluster 2	Caucasian
M3-106	13.8943354810774	Cluster 2	Caucasian
M3-109	13.1253457571106	Cluster 4	Caucasian
M3-111	9.06290891347831	Cluster 5	Caucasian
M3-113	6.79881142902471	Cluster 4	Caucasian
M3-114	11.1602206574777	Cluster 4	Caucasian
M3-115	10.809846848325	Cluster 4	Caucasian
M3-117	12.7181472797353	Cluster 4	Caucasian
M3-118	7.53276616299055	Cluster 5	Caucasian
M3-119	12.2697334788269	Cluster 4	Caucasian
M3-120	11.9697473406364	Cluster 1	Caucasian
M3-121	12.3284690317606	Cluster 2	Caucasian
M3-122	8.30888446334585	Cluster 4	Caucasian
M3-123	7.87760795116017	Cluster 4	Caucasian
M3-125	15.0840007323915	Cluster 4	Caucasian
M3-126	12.6265143936893	Cluster 4	Caucasian
M3-127	6.60855093617188	Cluster 4	Caucasian
M3-128	16.1364195105777	Cluster 5	Caucasian
M3-129	11.8293450146729	Cluster 2	Caucasian
M3-131	11.1788948734462	Cluster 2	Caucasian
M3-132	10.8904385984042	Cluster 5	Caucasian
M3-133	12.7235791489751	Cluster 1	Caucasian
M3-134	12.0872854623539	Cluster 4	Caucasian
M3-135	12.2870399796526	Cluster 5	Caucasian
M3-136	15.7706498810664	Cluster 4	Caucasian
M3-138	11.9771014907714	Cluster 5	Caucasian
M3-139	8.86710029064453	Cluster 1	Caucasian
M3-140	17.6109819956199	Cluster 4	Caucasian
M3-141	8.71308063506875	Cluster 4	Caucasian
M3-142	13.1575231554865	Cluster 2	Caucasian
M3-143	11.751906896195	Cluster 4	Caucasian
M3-144	14.6750240675885	Cluster 4	Caucasian
M3-145	9.11974059497241	Cluster 4	Caucasian
M3-146	12.1385776785796	Cluster 4	Caucasian
M3-147	13.2951083115187	Cluster 2	Caucasian
M3-149	12.1850909517805	Cluster 5	Caucasian
M3-150	9.79563790546789	Cluster 4	Caucasian
M3-151	7.77506038729191	Cluster 4	Caucasian
M3-152	13.4801577017969	Cluster 2	Caucasian
M3-153	9.56241417904179	Cluster 4	Caucasian
M3-154	9.47045441453032	Cluster 1	Caucasian
M3-155	13.0270212325955	Cluster 4	Caucasian
M3-156	15.8286826737897	Cluster 2	Caucasian
M3-160	14.3792969157438	Cluster 5	Caucasian
M3-162	7.57752086896171	Cluster 4	Caucasian
M3-163	13.6392180692951	Cluster 2	Caucasian
M3-164	10.1279909249489	Cluster 1	Caucasian
M3-165	8.15597551789367	Cluster 4	Caucasian
M3-166	11.5644180530691	Cluster 4	Caucasian
M3-167	12.0292886227475	Cluster 2	Caucasian
M3-169	10.0620059904309	Cluster 5	Caucasian
M3-172	12.6897601359945	Cluster 1	Caucasian
M3-173	16.9673990795926	Cluster 5	Caucasian
M3-174	9.70755954628526	Cluster 2	Caucasian
M3-175	14.6954175210023	Cluster 4	Caucasian
KM3-01	9.07705705017196	Cluster 4	Korean
KM3-02	15.563821258228	Cluster 4	Korean
KM3-03	14.5460033331707	Cluster 2	Korean
KM3-04	9.46072747218766	Cluster 4	Korean
KM3-05	11.1875712634627	Cluster 4	Korean
KM3-06	11.395274116436	Cluster 4	Korean
KM3-07	11.2484170451703	Cluster 2	Korean
KM3-08	11.4312133684962	Cluster 5	Korean
KM3-09	8.61407237418882	Cluster 4	Korean
KM3-10	11.7544533223836	Cluster 5	Korean
KM3-12	13.614002040953	Cluster 4	Korean
KM3-13	17.6594361664377	Cluster 1	Korean
KM3-14	9.99079189643986	Cluster 4	Korean
KM3-15	9.52503976088102	Cluster 2	Korean
KM3-16	13.6905070597184	Cluster 4	Korean
KM3-17	10.5795733348786	Cluster 2	Korean
KM3-18	11.9358170032938	Cluster 2	Korean
KM3-19	16.8220640279953	Cluster 4	Korean
KM3-20	14.5864732299111	Cluster 2	Korean
KM3-21	16.4869185502196	Cluster 5	Korean
KM3-22	13.5013340022989	Cluster 5	Korean
KM3-23	12.7703174751376	Cluster 2	Korean
KM3-24	11.118025189237	Cluster 4	Korean
KM3-25	12.2146487767718	Cluster 5	Korean
KM3-26	13.4753762302313	Cluster 5	Korean
KM3-27	16.0273154282189	Cluster 5	Korean
KM3-28	12.0430423831864	Cluster 5	Korean
KM3-29	8.885578405695	Cluster 4	Korean
KM3-30	16.7651159592739	Cluster 5	Korean
KM3-31	10.8450495388759	Cluster 5	Korean
KM3-32	14.0342803759433	Cluster 5	Korean
KM3-33	9.40919931444871	Cluster 5	Korean
KM3-34	14.6988005268922	Cluster 1	Korean
KM3-35	8.95283231270428	Cluster 5	Korean
KM3-36	15.659518833338	Cluster 4	Korean
KM3-37	9.89957376341159	Cluster 4	Korean
KM3-38	10.1332500575473	Cluster 5	Korean
KM3-39	12.0292467103714	Cluster 5	Korean
KM3-40	13.4127972590757	Cluster 5	Korean
KM3-41	18.2484536416806	Cluster 2	Korean
KM3-42	14.9591246079085	Cluster 2	Korean
KM3-43	18.8841523657848	Cluster 5	Korean
KM3-44	13.8828385688114	Cluster 2	Korean
KM3-45	13.5484644958781	Cluster 4	Korean
KM3-46	12.0538101898288	Cluster 4	Korean
KM3-47	10.7167977186477	Cluster 5	Korean
KM3-48	14.9478795402631	Cluster 5	Korean
KM3-49	14.0277007900772	Cluster 5	Korean
KM3-50	13.2912088603111	Cluster 5	Korean
KM3-51	15.0581136177474	Cluster 2	Korean
KM3-52	12.7440157463744	Cluster 4	Korean
KM3-53	13.8431452495369	Cluster 1	Korean
KM3-54	16.9532733866833	Cluster 2	Korean
KM3-55	8.64842024855049	Cluster 4	Korean
KM3-57	16.7083135447011	Cluster 2	Korean
KM3-58	13.8472537299593	Cluster 5	Korean
KM3-59	11.8950405336941	Cluster 5	Korean
KM3-60	10.2723343332198	Cluster 4	Korean
KM3-61	13.674527701625	Cluster 5	Korean
KM3-62	11.6304864947863	Cluster 5	Korean
KM3-63	11.2179786079065	Cluster 5	Korean
KM3-64	14.5646722587538	Cluster 5	Korean
KM3-65	14.3577137274601	Cluster 5	Korean
KM3-66	12.7827840155194	Cluster 4	Korean
KM3-67	16.1101575357629	Cluster 4	Korean
KM3-68	15.2569833093938	Cluster 4	Korean
KM3-70	12.7884462832575	Cluster 4	Korean
KM3-71	16.7091618903497	Cluster 2	Korean
KM3-72	13.2292729192846	Cluster 2	Korean
KM3-73	11.8762051352612	Cluster 4	Korean
KM3-74	12.7953994972338	Cluster 4	Korean
KM3-75	10.3626424711051	Cluster 1	Korean
KM3-76	14.9260618652945	Cluster 2	Korean
KM3-77	9.28100267057266	Cluster 5	Korean
KM3-78	18.3596523710254	Cluster 5	Korean
KM3-79	15.1595341965404	Cluster 1	Korean
KM3-80	9.20598787294607	Cluster 2	Korean
KM3-81	13.2228197243022	Cluster 5	Korean
KM3-82	13.5437759821334	Cluster 2	Korean
KM3-83	18.0394796733982	Cluster 5	Korean
KM3-84	16.0665179253266	Cluster 1	Korean
KM3-85	14.7442738141911	Cluster 3	Korean
KM3-86	11.9453269097276	Cluster 5	Korean
KM3-87	11.1890184723706	Cluster 4	Korean
KM3-88	12.7813055923174	Cluster 5	Korean
KM3-89	12.7128373498354	Cluster 4	Korean
KM3-90	15.1419921955599	Cluster 4	Korean
KM3-91	8.44647619866924	Cluster 2	Korean
KM3-92	12.5417661291177	Cluster 5	Korean
KM3-93	17.3773441139632	Cluster 5	Korean
KM3-94	14.4623406505733	Cluster 1	Korean
KM3-95	10.9093706563455	Cluster 2	Korean
KM3-96	13.3258340092741	Cluster 2	Korean
KM3-97	12.246211834863	Cluster 2	Korean
KM3-98	9.57289861750776	Cluster 2	Korean
KM3-99	12.8363412754849	Cluster 5	Korean
KM1-035	13.9010691160389	Cluster 5	Korean
KM1-036	16.9161547092018	Cluster 2	Korean
KM1-037	12.6372954979005	Cluster 2	Korean
KM1-038	13.0505088112171	Cluster 1	Korean
KM1-039	19.7941588073527	Cluster 1	Korean
KM1-040	12.442081476681	Cluster 4	Korean
KM1-041	15.5546123649533	Cluster 4	Korean
KM1-042	12.631054094901	Cluster 5	Korean
KM1-043	14.3943290857001	Cluster 2	Korean
KM1-044	15.0186077636222	Cluster 5	Korean
KM1-045	11.3458876376053	Cluster 4	Korean
KM1-046	12.231687831703	Cluster 3	Korean
KM1-047	13.413121844514	Cluster 5	Korean
KM1-048	7.87312037798361	Cluster 5	Korean
KM1-049	15.4932225934806	Cluster 2	Korean
KM1-050	12.0226497943508	Cluster 5	Korean
KM1-051	10.890048051931	Cluster 5	Korean
KM1-052	10.0059155202301	Cluster 5	Korean
KM1-053	15.117310655569	Cluster 1	Korean
KM1-054	19.6413980096413	Cluster 5	Korean
KM1-055	12.3302377403824	Cluster 5	Korean
KM1-056	12.6191198470258	Cluster 5	Korean
KM1-057	15.71793879232	Cluster 2	Korean
KM1-058	13.9879065609882	Cluster 2	Korean
KM1-059	14.693868348134	Cluster 1	Korean
KM1-060	10.6508885134395	Cluster 4	Korean
KM1-061	12.9342138194684	Cluster 2	Korean
KM1-062	11.2380082702176	Cluster 5	Korean
KM1-063	8.52605692502047	Cluster 2	Korean
KM1-064	10.9784652824238	Cluster 4	Korean
KM1-065	13.2747340401219	Cluster 5	Korean
KM1-066	15.4424129340372	Cluster 5	Korean
KM1-067	14.2818017399129	Cluster 5	Korean
KM1-068	12.229114762092	Cluster 2	Korean
KM1-069	10.3363709826552	Cluster 2	Korean
KM3-007	11.8812076261398	Cluster 2	Korean
KM3-100	10.3861954309207	Cluster 4	Korean
KM3-101	12.2006666350128	Cluster 4	Korean
KM3-102	16.776868990697	Cluster 2	Korean
KM3-103	14.5397271385123	Cluster 2	Korean
KM3-104	13.4551791565591	Cluster 2	Korean
KM3-105	12.1251460073276	Cluster 5	Korean
KM3-106	22.0531579895325	Cluster 5	Korean
KM3-107	16.8203075898908	Cluster 2	Korean
KM3-108	14.7807754799214	Cluster 4	Korean
KM3-109	13.3760259466678	Cluster 2	Korean
KM3-110	11.6991903165727	Cluster 5	Korean
KM3-111	8.59996907025776	Cluster 4	Korean
KM3-112	9.91310153090081	Cluster 4	Korean
KM3-113	16.004848311658	Cluster 2	Korean
KM3-114	12.9841429617253	Cluster 2	Korean
KM3-115	14.1215803055568	Cluster 2	Korean
KM3-116	18.065517113019	Cluster 5	Korean
KM3-117	11.114384354722	Cluster 5	Korean
KM3-118	12.5969830823395	Cluster 5	Korean
KM3-119	8.33360485391801	Cluster 4	Korean
KM3-120	15.7645920435723	Cluster 5	Korean
KM3-121	13.4386465479325	Cluster 5	Korean
KM3-122	12.5856755289861	Cluster 4	Korean
KM3-123	15.9394980070912	Cluster 5	Korean
KM3-124	16.0141403264488	Cluster 2	Korean
KM3-125	15.0073213983669	Cluster 4	Korean
KM3-126	16.3347528048734	Cluster 5	Korean
KM3-127	12.8544114264645	Cluster 4	Korean
KM3-128	12.2320688967541	Cluster 5	Korean
KM3-130	12.6121526553691	Cluster 3	Korean
KM3-132	13.8235080444932	Cluster 1	Korean
KM3-133	14.1443580168069	Cluster 2	Korean
KM3-134	10.0916895585704	Cluster 2	Korean
KM3-170	12.6706837979642	Cluster 1	Korean
KM3-171	11.9926716733522	Cluster 2	Korean
KM3-172	10.6809281849499	Cluster 1	Korean
KM3-173	13.4502844746781	Cluster 5	Korean
KM3-174	10.154689407062	Cluster 4	Korean
KM3-175	13.520600221133	Cluster 5	Korean
KM3-176	13.3212217212872	Cluster 1	Korean
KM3-177	17.1638320994116	Cluster 5	Korean
KM3-178	11.9847802399959	Cluster 5	Korean
KM3-179	10.9319232392604	Cluster 2	Korean
KM3-180	10.3947311841344	Cluster 4	Korean
KM3-181	11.8188797858909	Cluster 2	Korean
KM3-182	10.6192625888225	Cluster 2	Korean
KM3-183	9.72369338800284	Cluster 5	Korean
KM3-184	12.3078046630384	Cluster 2	Korean
KM3-185	11.1545425283503	Cluster 2	Korean
KM3-186	15.4408570122085	Cluster 5	Korean
KM3-187	18.0846590099075	Cluster 3	Korean
KM3-188	11.869669976434	Cluster 4	Korean
KM3-189	9.91903648010763	Cluster 5	Korean
KM3-190	7.27390308877624	Cluster 5	Korean

## Sheet: figure5_c
V1	V2	Cluster	Dataset	Landmark
-26.6547459807427	54.429862400141	1	Training	Sella
-52.9137525110705	14.7313007956823	1	Training	Basion
-5.43355201314413	8.90085748995279	1	Training	PNS
45.5353102609809	2.3333842390242	1	Training	A Point
47.9177992351907	-36.8502970881396	1	Training	B Point
50.7337997461527	-53.3725887042793	1	Training	Pogonion
43.7317632275195	-61.3196987999552	1	Training	Menton
-26.2868816837737	-37.1938574961168	1	Training	Gonion
-37.1152971211774	-18.9472566358257	1	Training	Ramus Point
-45.7981715633806	28.6779086645965	1	Training	Distal Aspect of Condyle
-41.1654695753238	34.0526183181778	1	Training	Condylion
47.4491979787691	64.557766816742	1	Training	Nasion
-25.8867054529114	56.1294013731554	1	Testing	Sella
-52.4579545522489	14.3901842941049	1	Testing	Basion
-3.65061984377813	8.76201393740365	1	Testing	PNS
42.6696237306304	3.08006298612427	1	Testing	A Point
48.3435773751046	-38.8325070840442	1	Testing	B Point
50.7245983107234	-53.0845254186247	1	Testing	Pogonion
43.4194614755155	-61.4889734963146	1	Testing	Menton
-28.5598370360484	-36.9478355720346	1	Testing	Gonion
-34.943223841317	-21.929983339405	1	Testing	Ramus Point
-44.4545623781634	28.0444950875645	1	Testing	Distal Aspect of Condyle
-38.1330877579819	36.9035728216463	1	Testing	Condylion
42.9287299704753	64.9740944104243	1	Testing	Nasion
-27.7389614267084	54.4397607407914	2	Training	Sella
-50.1614148367232	11.8439670169988	2	Training	Basion
-4.21609250924895	10.0216109344833	2	Training	PNS
45.1878043248752	5.46505255215609	2	Training	A Point
46.9745419020331	-40.3526058684325	2	Training	B Point
48.7417643784911	-57.4421989861914	2	Training	Pogonion
41.7766212165024	-64.4700187930958	2	Training	Menton
-25.9531742590805	-33.3062658666452	2	Training	Gonion
-34.3290890095086	-17.2830321832397	2	Training	Ramus Point
-44.1423370890558	26.6859601218774	2	Training	Distal Aspect of Condyle
-39.9969149347526	32.9443500030461	2	Training	Condylion
43.8572522431762	71.4534203282515	2	Training	Nasion
-27.2453058351185	55.5710745791945	2	Testing	Sella
-49.0722786579775	11.7883922054494	2	Testing	Basion
-3.87194356657447	9.54117869390362	2	Testing	PNS
43.2236996851724	5.62861515412571	2	Testing	A Point
47.2720399919098	-42.9871958725855	2	Testing	B Point
49.1734628511084	-56.2328892842304	2	Testing	Pogonion
42.1719299199615	-64.6339489406865	2	Testing	Menton
-27.3069606600344	-32.5942940075891	2	Testing	Gonion
-33.1043815937134	-19.4495074614629	2	Testing	Ramus Point
-43.0761333423207	27.024206343683	2	Testing	Distal Aspect of Condyle
-37.4280786090157	35.5133831302151	2	Testing	Condylion
39.2639498166027	70.8309854599831	2	Testing	Nasion
-27.735629405796	53.3065273361552	3	Training	Sella
-57.1713112539188	13.078489532531	3	Training	Basion
-8.03946127295667	8.03957254959401	3	Training	PNS
40.7568377579435	2.12891402589101	3	Training	A Point
50.9940868503395	-37.0324287526259	3	Training	B Point
51.5939094111263	-56.7455692498665	3	Training	Pogonion
44.4477175701019	-63.9211430127688	3	Training	Menton
-22.0570516139899	-31.2162963487526	3	Training	Gonion
-31.3094275283712	-19.5623503487852	3	Training	Ramus Point
-45.5026569628243	33.2848973997927	3	Training	Distal Aspect of Condyle
-40.2003565803098	37.3079965990036	3	Training	Condylion
44.2233430286555	61.3313902698313	3	Training	Nasion
-27.7069620776606	55.2873488850262	3	Testing	Sella
-53.9546645034233	18.7172269579368	3	Testing	Basion
-7.64823772350463	9.55122860796261	3	Testing	PNS
38.2167497918876	1.15600836735382	3	Testing	A Point
50.2771747245731	-38.8943779393503	3	Testing	B Point
52.6792766353462	-55.7034826309413	3	Testing	Pogonion
46.1401770691091	-62.1816111082033	3	Testing	Menton
-25.3401937501484	-33.232435729376	3	Testing	Gonion
-30.7015978859165	-23.1472246975048	3	Testing	Ramus Point
-44.8849559613861	30.2150240912688	3	Testing	Distal Aspect of Condyle
-38.7843385864374	37.6447481950041	3	Testing	Condylion
41.7075722675608	60.5875470008234	3	Testing	Nasion
-28.2889002271331	53.0346333797289	4	Training	Sella
-53.2222422692303	12.3817487937531	4	Training	Basion
-5.56475412938207	8.20152769312185	4	Training	PNS
44.6601672820799	2.3324096992832	4	Training	A Point
49.4476739725128	-40.1808158986944	4	Training	B Point
52.257177340808	-55.9776286183989	4	Training	Pogonion
45.5992153088733	-63.6543253510269	4	Training	Menton
-27.9382719288451	-28.6337108056674	4	Training	Gonion
-34.4818266175417	-13.6089125352966	4	Training	Ramus Point
-45.5605777925699	27.4240434374553	4	Training	Distal Aspect of Condyle
-41.6636561525522	33.9218996562059	4	Training	Condylion
44.7559952129803	64.7591305495361	4	Training	Nasion
-27.6182890316366	54.2909506773997	4	Testing	Sella
-52.8194293910852	13.3043375411523	4	Testing	Basion
-5.30268201561338	7.77030419700297	4	Testing	PNS
41.2369893211931	2.00585162243011	4	Testing	A Point
49.9826796901068	-41.8762924547719	4	Testing	B Point
52.7447236203489	-55.719471852725	4	Testing	Pogonion
45.7081396071701	-63.9825791747411	4	Testing	Menton
-27.7994157574389	-29.0757247585473	4	Testing	Gonion
-33.5560796836033	-15.0611919308945	4	Testing	Ramus Point
-44.3106409992159	27.7671998037986	4	Testing	Distal Aspect of Condyle
-38.9810999714947	35.4622596231762	4	Testing	Condylion
40.7151046112692	65.1143567067198	4	Testing	Nasion
-28.678581728969	54.6166021203308	5	Training	Sella
-50.1848305052203	13.5982210136608	5	Training	Basion
-6.84449181768399	9.31362957341127	5	Training	PNS
40.6805650776534	5.09749364199575	5	Training	A Point
48.3543626235883	-40.1407311639511	5	Training	B Point
50.1983005283425	-59.5222667053351	5	Training	Pogonion
43.689460543861	-66.7876416988881	5	Training	Menton
-23.3475854434253	-31.1682058878666	5	Training	Gonion
-30.7287618924278	-18.8101452804072	5	Training	Ramus Point
-44.1223354132978	29.7513768860047	5	Training	Distal Aspect of Condyle
-39.9926613949669	35.6792223410809	5	Training	Condylion
40.9765594225458	68.3724451599638	5	Training	Nasion
-28.5682797886742	55.446115244496	5	Testing	Sella
-50.4460921204201	13.5915525680754	5	Testing	Basion
-5.90818544052024	8.70765663504757	5	Testing	PNS
39.1553250608194	4.01734558731196	5	Testing	A Point
48.4166633970122	-43.7217983694708	5	Testing	B Point
50.8507118422612	-58.0129762128243	5	Testing	Pogonion
44.2335128063359	-65.6510964839632	5	Testing	Menton
-24.2691856848532	-30.9803145991551	5	Testing	Gonion
-30.3752076919602	-17.638322763014	5	Testing	Ramus Point
-42.8098266456921	29.1275222965298	5	Testing	Distal Aspect of Condyle
-37.6477268970958	36.634930830497	5	Testing	Condylion
37.3682911627871	68.4793852664697	5	Testing	Nasion

[truncated: 24 more sheets: table2, sup_table_b2, sup_table_b3, sup_table_c1, sup_table_c2, sup_fig_d1_a, sup_fig_d1_b, sup_fig_d2_a, sup_figure_d2_b, sup_figure_d2_c, sup_figure_d3, sup_fig_d4, sup_fig_d5, sup_figure_d6_a, sup_figure_d6_b, sup_figure_d7_a, sup_figure_d7_b, sup_figure_e1, sup_figure_e2, sup_figure_f2_a …]
